# Supplementary material for: FoxG1 regulates the formation of cortical GABAergic circuit during an early postnatal critical period resulting in autism spectrum disorder-like phenotypes
Source: Nat Commun. 2021 Jun 18;12:3773. doi: 10.1038/s41467-021-23987-z (PMC8213811; doi:10.1038/s41467-021-23987-z)
Supplement: Supplementary file 4 — Source Data [file 41467_2021_23987_MOESM4_ESM.xlsx]

## Sheet: Figure1
Figure1
1b																				1c				1d											1e											1f
Wild Type									FoxG1 Het											Sociability and social novelty scoring				Open field											Elevated plus maze											8-arm radial maze
Habituation			Sociability			Social Novelty			Habituation			Sociability			Social Novelty					Wild Type	FoxG1 Het			Distance (Total)					Time (Center )						Distance (Total)					Time (Open Arm)						Mean speed			Total visits
Left	Center	Right	Left	Center	Right	Left	Center	Right	Left	Center	Right	Left	Center	Right	Left	Center	Right			199043	184885			0-5 min		5-10 min			0-5 min		5-10 min				0-5 min		5-10 min			0-5 min		5-10 min				Wild Type	FoxG1 Het		Wild Type
218.3	165	216.6	374	60.6	165.4	243.2	67.9	289	264.5	87.3	248.1	322.1	46.1	231.8	331.5	26	242.5			113029	86357.6			Wild Type	FoxG1 Het	Wild Type	FoxG1 Het		Wild Type	FoxG1 Het	Wild Type	FoxG1 Het			Wild Type	FoxG1 Het	Wild Type	FoxG1 Het		Wild Type	FoxG1 Het	Wild Type	FoxG1 Het			0.04	0.085		10
211.3	110.2	278.5	320.4	66.7	212.9	91.6	69.1	439.3	157.4	121.2	321.5	332.5	71.6	196	133.7	159.4	306.9			246595	208571			38.917	31.182	24.687	14.154		55.9	99.1	57.2	56.8			15.749	17.951	8.708	8.19		80.8	101.6	32.6	46.3			0.055	0.074		13
233.3	132.7	234	468.9	29.5	101.7	128.5	74.2	397.4	305.7	97.8	196.5	394.2	17	188.8	148	71	381.1			190010	275122			31.52	36.966	21.244	14.106		47.1	28	142.6	31.7			15.492	15.125	10.667	7.001		103.5	132.6	76.1	130			0.047	0.057		12
251.2	140.5	208.4	354.1	137.8	108.1	302.1	63.5	234.5	171.3	111.2	317.5	2.8	58.8	538.4	60.8	89	450.2			42686.4	107.52			32.903	24.249	19.129	15.508		59.7	107.6	76.3	125.6			13.539	4.475	11.71	2.84		90.8	10.3	78.4	0			0.065	0.079		11
178.8	86.2	335	276	111.1	212.9	56.1	399.5	144.4	136	289.6	174.4	2.4	22.3	575.3	38.4	555.3	6.4			155980	1635.87			33.992	26.291	17.666	12.305		67.5	57.2	43.9	19.9			14.961	14.616	9.328	5.971		75.7	105.5	38.8	40.9			0.054	0.064		17
234.3	129.3	236.4	277.1	31.3	291.6	243.5	37.1	319.4	203.1	207.6	189.3	9.3	182.3	408.4	175.8	424.1	0.1			148959	261870			25.42	9.503	11.958	3.213		57.2	125.1	40	267.6			12.175	2.247	7.047	0.434		108.8	290.3	77.6	300			0.063	0.085		21
226.7	110.6	262.7	260.1	53	286.9	396.9	27.3	175.8	199.5	167.2	233.3	444.3	32.7	122.9	0	10.6	589.4			144534	105.84			38.894	39.617	19.696	12.052		40.7	46.9	48.4	10.7			15.325	20.718	9.246	13.75		82.3	174.2	81.8	92			0.065	0.095		11
250	143.5	206.6	289.3	156.3	154.4	197	100.4	302.6	228.6	212.6	158.7	132.3	315.9	151.8	0.7	599.2	0.1			147524	5283.33			37.944	31.095	16.926	9.992		33.7	20.9	34.1	10.2			11.723	17.341	6.879	7.172		35	95.8	38.1	29.9			0.079	0.069		13
182.9	168.7	248.4	302.8	207.4	89.8	127.7	112.8	359.5	138.3	175.4	286.3	74.1	159.2	366.7	3.1	528.7	68.2			235782	113.82			39.877	39.78	19.076	32.039		42.7	43.4	72	26.9			13.311	20.092	6.673	13.615		69.6	166.9	43.1	121.6			0.07	0.076		12
198.5	199.3	202.1	448	110.4	41.6	154.6	73.6	371.7	133.4	181.5	285.2	0.6	122	477.4	100.3	410.4	89.4			177174	227629			23.895	31.87	12.516	23.48		16.3	33.4	24	19.1			14.326	10.896	6.528	4.848		64.5	155.2	29	15.9			0.095	0.087		12
171.9	103.7	324.4	312.2	85.1	202.7	314	32.5	253.5	286.6	109.4	204	392.6	50.2	157.3	480.7	20.2	99.1			96078.2	193336			29.695	25.434	18.585	19.849		36.1	117.3	46	39.4			13.291	12.071	5.77	6.834		83	143.2	2.9	79.2			0.073	0.037		10
278.2	127.9	193.9	163.9	17	419.1	66	13.7	520.2	257.8	113.6	228.6	368.4	19.7	211.9	131	75.2	393.8			145092	54231.9			27.846	29.49	13.391	17.07		40.5	19.5	34.8	11.8			12.432	16.841	5.573	8.696		115.3	153.6	61.4	76.3			0.069	0.043		10
238	125.5	236.5	290.3	29.2	280.5	209.7	100.3	290.1	117.5	116.7	365.8	110.7	382.6	106.7	272.8	110.2	217.1			142591	151387			18.769	30.593	7.681	2.03		23.1	18.1	13	1.3			10.447	8.826	6.886	10.376		96.1	28.4	97.7	87.9			0.093	0.05		10
185.8	142.6	271.6	248.2	58.7	293.2	146.1	25.4	428.4	285.8	169.9	144.3	264.2	92.6	243.2	295.6	27	277.4			276119	0			35.157	27.542	12.3	12.943		36.5	62.4	34.1	33.6			14.077	15.956	5.035	6.431		132.3	149.6	41.7	39.4			0.078	0.074		19
245.1	171	183.9	534.7	65.3	0	292.1	83.6	224.3	209.6	167.5	222.9	0	30.6	569.4	0	600	0			263941	0			30.178	35.274	15.814	15.722		16.9	16	35.5	17.1			11.673	19.779	6.208	11.826		92.2	139.5	60	32.4			0.051	0.064		9
254.5	129.4	216.2	555.9	17.8	26.3	182.5	125.2	292.3	245.6	188.4	166	0	57.8	542.2	0	474.5	125.5			177940	178255																									0.04	0.066		9
248.8	160.8	190.3	369.4	43.7	186.9	127.9	118.3	353.8	133.9	187.2	278.9	377.1	106.2	116.7	269.6	127.3	203.1			189048	179079																									0.049	0.061		15
209.7	153	237.3	452.7	75.1	72.2	78.4	182.4	339.2	130.3	313	156.8	320.7	94.4	184.9	239.2	41.6	319.2			152225	166038																									0.062	0.063		18
167.6	173.8	258.7	348.9	46.2	204.8	147.5	163.7	288.8	210.8	188	201.1	351.7	110.9	137.4	218.3	127.9	253.8			162802	234447																									0.054	0.054		14
248.1	181.9	169.9	325.8	109	165.2	90.1	100.3	409.6	201.1	263	136	434	150.4	15.6	349	59.8	191.2			75158.6	4974.76																									0.066	0.079		10
236.9	179.6	183.5	240.2	125.1	234.7	127.6	287.1	185.3	199.7	200	200.3	10.9	165.1	423.9	152.6	143.6	303.8			58904.7	758.68																									0.065	0.061		16
234.9	154.5	210.6	173.3	203.5	223.2	133.3	260.2	206.6	214	239.4	146.7	5.2	177.6	417.3	37.5	454.1	108.4			90471.4	1272.32																									0.089	0.07		10
218.5	160.6	220.9	282.9	186.7	130.4	176.4	280.2	143.4	247.7	236	116.3	3.2	212.3	384.5	265.9	202.3	131.7			160586	16680.1																									0.063	0.055		10
176.4	158.7	264.9	286.3	145.3	168.4	93.5	39.1	467.4	336.2	88.7	175.1	62.1	174.3	363.6	116.4	331.4	152.2			114173	11828.3																									0.116	0.064		8
203.6	186.8	209.6	292.6	174.1	133.3	81.3	209.8	308.9	253.8	188.7	157.5	32.3	259.7	308	141.9	233.8	224.3			249966	286.2																									0.048	0.077		15
224.9	155.1	220.1	462.9	47	90.1	409.5	60	130.5	170.3	252	177.7	9	388.4	202.6	19.7	568.2	12.1																													0.075	0.053		11
																																														0.065	0.062		20
																																														0.096	0.094		13
[truncated: 1 more columns]

## Sheet: Figure2
Figure2
2j						2k						2m
Cortical thickness						Gad1+ cell density						Control						Glu+GABA Low						Glu Low						GABA Low
												Sociability			Social Novelty			Sociability			Social Novelty			Sociability			Social Novelty			Sociability			Social Novelty
mPFC	Control	FoxG1 Het	Neuronal FoxG1 Het			mPFC	Control	FoxG1 Het	Neuronal FoxG1 Het			Left	Center	Right	Left	Center	Right	Left	Center	Right	Left	Center	Right	Left	Center	Right	Left	Center	Right	Left	Center	Right	Left	Center	Right
	0.668778	0.720362	0.79638				317.605	198.319	286.564			232.5	78.3	289.1	314.9	49	236.1	252.7	292.6	54.7	282.9	190.6	126.4	541.5	58.5	0	131.2	120.2	348.7	549.9	21.3	28.8	172.2	14.6	413.3
	0.698643	0.517647	0.738462				305.623	259.424	245.888			497.3	61.2	41.6	259.3	114.8	225.9	495.6	41.4	62.9	179.8	10.4	409.8	439.5	117.8	42.7	39	26.8	534.2	0	87.1	512.9	0	14.6	585.4
	0.80362	0.638009	0.733032				250.65	135.006	278.123			216.3	175.2	208.4	88.6	75.1	436.3	1.3	217.9	380.8	54.7	543.2	2.1	317.9	92	190.1	257.5	83.3	259.2	503.1	23.1	73.8	207.9	76.9	315.3
	0.742986	0.719457	0.665158				229.206	113.028	239.958			411.7	112.2	76.1	336.9	80.8	182.4	0	73.1	526.9	105.3	494.7	0	367.8	131.3	100.9	142.1	80.4	377.5	488.7	71.2	40.1	138.3	62.9	398.7
		0.691403						266.032				304.3	171.2	124.4	299.7	73.9	226.5	252.7	103.7	243.6	4.6	22.6	572.8	4.7	21.9	573.5	146.8	59.8	393.4	570	19.2	10.9	114.6	101.7	383.7
		0.571041						186.231				7.3	136.6	456	240.8	288.9	70.3	0.3	217.2	382.4	0	599.9	0.1	17.2	218.2	364.6	0	61.6	538.4	21.1	145.9	433	0	7.1	592.9
												274.8	218.4	106.8	204.1	54.8	341	127.8	189.1	283	130.6	332.5	136.9	0	3.5	596.5	310.2	289.8	0	319.4	226.2	54.4	219.2	20.8	360
												564.7	23.5	11.7	291.6	61.8	246.6	95.3	504.7	0	228.5	197	174.4	182.6	47.5	370	365.6	79.8	154.6	76.5	109.1	414.4	48	59.5	492.6
												126.5	423.5	50	196.3	41.5	362.2	95.9	155.2	348.9	138.2	304.1	157.8	2	223.9	374.2	0	600	0	552.3	23.1	24.6	337.3	61.5	201.2
												3.4	66	530.6	155.6	106.9	337.5	426.5	116.3	57.2	190.8	123.1	286.1	374.1	225.9	0	60.2	375.9	163.9	105.3	78.3	416.5	112.4	130	357.6
S1 Barrel	Control	FoxG1 Het	Neuronal FoxG1 Het			S1 Barrel	Control	FoxG1 Het	Neuronal FoxG1 Het			336.5	145.7	117.7	82.6	162.9	354.5	276.2	299.4	24.4	0	600	0	395.1	196.6	8.3	243.8	57.6	298.6	293.8	254.6	51.6	144.4	114.9	340.8
	1.22534	0.940271	1.18371				316.369	240.798	274.944			55.4	23.4	521.2	222.8	83.3	293.9	304.7	224	71.3	368.2	55.6	176.2	438.9	61.5	99.6	218.1	89.3	292.6	219.8	29.1	351.1	208.6	28.1	363.3
	1.31403	1.02715	1.23982				271.179	219.71	241.741			261.1	322.4	16.5	119.4	308.7	171.9	576.2	23.8	0	239.9	155.8	204.3	366.8	70.8	162.4	274.3	66.6	259.1	70.5	108.5	420.9	183.5	37.3	379.1
	1.20724	1.08778	1.20181				251.35	149.805	250.737			533.7	38.3	28.1	361	89	150	3.5	549.8	46.7	44.3	538.4	17.3	550.4	26.1	23.5	379.9	104.2	115.9	161.8	140	298.3	162.7	152.8	284.5
	1.27059	1.10045	1.16018				252.09	176.238	268.707			381.4	81.9	136.6	150.6	207.9	241.5	11.7	588.3	0	42.1	557.9	0	305.9	184.3	109.8	70	175.7	354.3	334.3	60.1	205.6	30.2	24.2	545.6
												420.3	32.2	147.5	148.5	88.2	363.3	271.3	32.4	296.3	429.8	22.9	147.3	192.9	211.4	195.7	156.2	304	139.8	93.2	138.5	368.3	128.9	36	435.1
												477.6	60.3	62.1	146.6	16.9	436.6	461.1	38.8	100.1	205.9	36.3	357.8	41.3	328.2	230.5	39	462.4	98.6	408.7	79.6	111.7	168	65.1	366.9
												538.9	16.5	44.6	135.2	47.6	417.2	0	62.8	537.2	1	592.4	6.6	530.6	46.1	23.3	345.1	93.4	161.5	478.9	60.5	60.6	212.1	111	276.9
												145.4	173.6	281	18.2	78.5	503.2	257.3	211.2	131.6	236.8	61	302.2	91.7	67.7	440.6	154.2	21.1	424.7	400.1	95.1	104.8	162.8	68.6	368.5
												294.8	191.3	113.9	202.4	256.9	140.6	421.3	54.8	123.9	253	67.8	279.2	232.3	150.2	217.4	139.7	190.1	270.2	236.2	95.2	268.7	48.8	49.6	501.7
												251.1	82.2	266.7	198.1	77.1	324.9	225.4	148.5	226.2	129.5	83	387.6	316.8	68.9	214.4	461.7	48.9	89.3	492.9	23.7	83.4	208.2	58.1	333.7
												534.5	19.5	46	425.6	30	144.4	2.9	288.3	308.8	0	600	0	426.9	59.3	113.8	101.8	92.5	405.7	326.7	97.3	176	157.2	129.3	313.5
												244.6	149.9	205.5	346.9	93	160.2	0	4.5	595.5	600	0	0	470	110.6	19.4	62.1	2.8	535.1	444.8	105	50.3	157.3	27	415.6
												24.6	203.5	371.9	83	28.4	488.6	448.8	21.9	129.3	166.6	44.2	389.2	25.4	540.7	33.8	102.7	297.6	199.7	377.2	72.6	150.2	149.1	81.9	369
												412.5	47.5	140	185.1	38.1	376.8	546.5	53.5	0	600	0	0	462.6	44	93.4	312.8	24.9	262.3	559.4	14.6	25.9	0	5.6	594.4
												182.2	86.3	331.5	486.5	76.4	37.1	562.3	18.3	19.4	43.5	74.5	482	451.4	68.5	80.1	230	278.5	91.5	362.7	71.1	166.1	247.1	117.8	235.1
												178.9	29.8	391.2	166.5	28.2	405.3	452.7	40.1	107.3	91.3	28.1	480.6	159.7	166.6	273.7	78.4	117.3	404.4	339.4	132.1	128.5	155.4	151	293.6
												55.4	386.8	157.8	18.4	491.2	90.4	81	221.3	297.7	24.2	86.8	489	498.6	63.4	38	423.7	38.1	138.2	425.3	28.5	146.2	94.1	139.6	366.2
												361.8	84.9	153.3	153.4	96	350.5	286.9	114.3	198.8	59.8	121.8	418.5	385.6	179.3	35.2	60.9	254.6	284.5
												419.6	81.2	99.2	217.6	106.4	276	245.9	38.7	315.4	80.1	56.7	463.3	410.4	118.8	70.8	81.7	23.4	494.9
												542	12	45.9	60.9	26.9	512.3	0	13.3	586.7	0	600	0	153.5	59.9	386.6	90.1	316.4	193.5
																		56.8	275.7	267.5	119.7	180.9	299.4	195.3	341.3	63.5	88.8	356.5	154.7
																		0	81	519	107	230.3	262.7
																		0	319.5	280.5	0	600	0

## Sheet: Figure3
Figure3
3b																										3c														3d								3e
Control						Glu+GABA High						Glu High						GABA High								Sociability and social novelty scoring														8-arm radial maze								Open field
Sociability			Social Novelty			Sociability			Social Novelty			Sociability			Social Novelty			Sociability			Social Novelty					(Fig.1 data)														Total visits								Time Center	0-5 min
Left	Center	Right	Left	Center	Right	Left	Center	Right	Left	Center	Right	Left	Center	Right	Left	Center	Right	Left	Center	Right	Left	Center	Right			Wild Type	FoxG1 Het		Control	Glu+GABA Low	Glu Low	GABA Low		Control	Glu+GABA High	Glu High	GABA High			(Fig.1 data)								(Fig.1 data)
420.2	79.3	100.5	145.3	190.2	264.5	90.9	237.9	271.2	116.1	183.6	300.3	353.8	44.1	202.1	189.5	55.4	355.1	336.8	46.8	216.4	286.7	123.6	189.6			199043	184885		128108	103430	259866	321966		172198	37850.8	192679	160418			Wild Type	FoxG1 Het	Control	Glu+GABA Low	Control	Glu+GABA High			Wild Type	FoxG1 Het
279.1	94.8	226	129	89.8	381.3	421.8	71	107.3	138.6	169.1	292.3	69.3	165.6	365.1	169.2	387.6	43.2	492.2	43.4	64.5	206	64.9	329.2			113029	86357.6		241290	292206	251921	0		142425	181754	14719.3	263425			10	22	14	18	12	19			55.9	99.1
288	113.6	198.4	152.1	133.9	314	241.5	188.4	170.1	88.8	353	158.1	417.2	113	69.8	88.6	349.3	162.1	499.7	48.3	52	209.3	90.3	300.3			246595	208571		113536	73.84	164259	263222		134237	59626.3	104592	254647			13	13	10	12	14	21			47.1	28
482.4	64.3	53.4	257.3	74.9	267.8	358.7	92.3	149	184.9	107.2	307.9	392.5	101.2	106.3	323.7	85.7	190.6	473.3	56.5	70.2	189.1	31.3	379.6			190010	275122		213796	0	191109	262432		253308	176767	201863	269166			12	20	11	15	22	14			59.7	107.6
256.6	85.1	258.3	92.1	258.1	249.8	448.3	5.4	146.2	265.9	65.6	268.5	419.9	31.9	148.2	163.3	245.5	191.3	416.1	88.3	95.6	171.3	152.2	276.5			42686.4	107.52		160123	145909	2538.94	284031		87731.5	239572	148897	186330			11	15	18	12	18	10			67.5	57.2
404.7	77.1	118.2	154.6	152.6	292.8	305.6	127.2	167.2	187.6	136.1	276.3	48.7	253	298.3	259.8	178.3	161.9	393.5	103.9	102.6	199.4	75.2	325.4			155980	1635.87		2271.03	0.03	9260.48	12510.2		181063	141768	20536.8	206509			17	23	14	18	12	9			57.2	125.1
351.5	54.9	193.6	209.9	85.9	304.2	277.1	179.7	143.3	224.6	221.1	154.4	286.2	264.7	49.1	80.8	402.1	117.1	275	186.6	138.3	203.1	208.5	188.4			148959	261870		149793	34186.5	0	184996		180706	105021	56639	107662			21	16	11	25	17	18			40.7	46.9
378.8	95.7	125.5	239	91.3	269.7	14.5	239.5	346.1	192.2	175	232.8	355	48.1	197	195.5	28.3	376.3	380.6	115.5	103.8	145.8	164	290.2			144534	105.84		303922	38396.4	94988.5	41355.9		192696	6162.5	202989	165942			11	24	17	21	17	17			33.7	20.9
178.5	222.2	199.3	106.3	139.1	354.6	380.5	105.3	114.2	154.3	131.5	314.2	411	30.8	158.3	151.6	47	401.4	514.5	30.9	54.6	138.1	75	386.9			147524	5283.33		70650.2	28386.4	0	297414		82270.7	178264	227283	270112			13	19	10	1	9	13			42.7	43.4
256.9	83.3	259.8	182.4	89.2	328.4	21.3	144	434.7	20.5	309.9	269.6	220	41	339.1	59.5	243.6	296.9	429.3	46.1	124.5	105.7	102.5	391.8			235782	113.82		1676.54	203398	83835.8	49491		131225	6179.13	78408	213577			12	22	4	0	21	18			16.3	33.4
79.3	71.2	449.5	241.3	79.6	279	98.3	48	453.7	301.4	216.9	81.7	267.8	149.9	182.4	183.1	223.9	193	188.2	55.4	356.4	199.3	129.8	270.9			177174	227629		147084	0	214302	142552		41259.8	37658.7	100720	88491.6			12	25	15	17	15	13			36.1	117.3
389.7	105.1	105.2	138.9	159.5	301.6	197.1	105.9	296.9	103.9	147.4	348.7	86.2	282.2	231.6	296.2	144.4	159.4	268	41.4	290.6	279	93.4	227.6			96078.2	193336		28625.2	165879	224146	125704		171663	89207.5	39272.7	135769			10	11	26	7	14	12			40.5	19.5
505.5	46.7	47.8	293	92.6	214.4	173	85	342	241	225.4	133.5	299.9	3.5	296.6	169.2	228.3	202.5	201.4	65.7	332.9	190.3	173.9	235.9			145092	54231.9		76058.4	255948	195651	39663.3		256491	64788.5	111473	85836.7			10	16	4	19	18	16			23.1	18.1
430	40.5	129.5	360.6	66.7	172.7	241.7	90.3	268	83.9	21.7	494.4	374	56.6	169.4	227.5	48.7	323.9	390.6	143.2	66.2	243.4	155.8	200.8			142591	151387		272721	215.6	272888	72357		229319	139775	206224	173505			10	8	15	10	15	10			36.5	62.4
311.5	89	199.6	172.7	243.9	183.4	117.4	193.4	289.3	88.8	375.3	136	358.7	114.7	126.6	153.3	149.9	296.8	167.7	60.1	372.2	84.9	173.4	341.7			276119	0		149547	492.57	129793	192490		110925	26391.5	161451	71540.8			19	11	15	12	16	18			16.9	16
331	24.6	244.4	206.6	5.5	387.9	362.6	76.6	160.9	150.4	141.3	308.3	398	82.1	119.9	192	137.9	270.1	339.6	61.6	198.8	121.5	39.7	438.7			263941	0		215110	156567	57098.4	52564.8		196780	166325	183916	190244			9	17	12	10	14	11
421.7	50.5	127.8	102.4	62.2	435.3	390.8	80.5	128.7	174.6	68.2	357.3	345.6	52.7	201.7	166.8	142.9	290.3	427.5	38.6	133.9	199.8	124.3	275.9			177940	178255		278536	259922	5682.88	218614		226748	207867	157974	203362			9	14	14	26	15	16
326.5	160.1	113.4	204.3	126.4	269.3							175.1	100.6	324.4	262.8	75.1	262.1									189048	179079		297688	0	268802	234182		154630		91910				15	22	15	26	12	13
348	25.8	226.2	85.9	101.2	412.9							438.6	48	113.4	325	29.6	245.3									152225	166038		75811.6	138685	53085.1	212573		173582		250134				18	17	9	18	11	11
259.1	79.9	261.1	188.6	89.8	321.7							302.9	109.8	187.4	79.2	62	458.9									162802	234447		101116	224216	95219.8	130028		132219		162990				14	15	16	25	9	22
301.4	151.4	147.2	129.1	50	420.9																					75158.6	4974.76		131325	116554	174557	267103		165770						10	30	11	16	23	13
232.8	142	225.2	209.8	165.4	224.9																					58904.7	758.68		304665	0	216652	153778		101198						16	17	28	26	14	11
313.4	85.7	200.9	171.9	154.8	273.3																					90471.4	1272.32		124037	0	280684	254826		139526						10	15	19	23	23	9
508.4	38.6	52.9	405.3	45.9	148.9																					160586	16680.1		14061.4	249443	7680.96	195427		281755						10	9	22	22	17	12
																										114173	11828.3		231784	327900	266041	332507								8	11	32	31	12	11
																										249966	286.2		95399.9	295489	145125	174894								15	27	21	17	17	14
																													102295	258899	77103.2	152391								11	19	13	25	11	8
																													6027.52	41569.2	280163	195766								20	21	22	13	17	16
																													182311	137224	133186									13	21	19	14	21	13
																													207115	133622	236637											13	19	9	13
																													310674	0	43532.6											18	22	16	17
																														23804.9	47555.6											14	21	11	16
																														0												15	22	14	11
																														0												19	16	11	23
																																										19	16	12	9
																																										15	11	10
																																										15	21	12
																																										8	14	9
																																										17	12	12
																																										14	29	7
																																										16	14	12
																																										12	13	11
																																										16	7	15
																																										31	2	10
																																										14	17	15
																																										18	9	24
																																										12	10	11
																																										12	7	14
																																										22	10	11
																																										25	16
																																										12	17
																																										24	26
																																										19	15
																																										11	18
																																										13	27
																																										9	15
																																										21	11
																																										29	16
																																										22	17
																																										15	16
																																										14	20
																																										13	23
																																										13	20
																																											31
																																											12
																																											15
																																											28
																																											13
																																											16
[truncated: 47 more columns]

## Sheet: Figure4
Figure4
4a																																						4b								4d
Control						1w High						3w High						1-3w High						1-2w High						2-3w High								Sociability and social novelty scoring								Juvenile
Sociability			Social Novelty			Sociability			Social Novelty			Sociability			Social Novelty			Sociability			Social Novelty			Sociability			Social Novelty			Sociability			Social Novelty					Control	1w High	3w High	1-3w High	1-2w High	2-3w High			Frequency
Left	Center	Right	Left	Center	Right	Left	Center	Right	Left	Center	Right	Left	Center	Right	Left	Center	Right	Left	Center	Right	Left	Center	Right	Left	Center	Right	Left	Center	Right	Left	Center	Right	Left	Center	Right			172198	37850.8	132012	99247.5	113210	59306.5			E/I ratio
420.2	79.3	100.5	145.3	190.2	264.5	90.9	237.9	271.2	116.1	183.6	300.3	278.8	98.7	222.5	108.5	126.5	365	247.5	121.4	231.2	183.7	199	217.3	264.2	112.9	222.9	280.7	171.5	147.8	131.5	146.7	321.8	204.5	149.1	246.5			142425	181754	68889.1	56359.3	104876	230228			Wild Type	FoxG1 Het	FoxG1 Low	FoxG1 High
279.1	94.8	226	129	89.8	381.3	421.8	71	107.3	138.6	169.1	292.3	189.1	84.6	326.3	116.3	235.7	248	121.7	301.5	176.8	320.2	136.9	142.9	232.8	121	246.2	142.2	149.5	308.3	488.6	25	86.3	45.3	128.8	425.9			134237	59626.3	80381.6	149738	153984	121063			0.962414	1.24047	1.22645	1.37274
288	113.6	198.4	152.1	133.9	314	241.5	188.4	170.1	88.8	353	158.1	273.5	86.9	239.6	142.6	306.1	151.3	268.3	95.1	236.6	5	41.9	553.1	326.1	119.1	154.8	257.7	127.7	214.5	251.9	214.8	133.3	211.9	119.5	268.7			253308	176767	167231	218155	77087.5	61319.8			0.551752	1.34256	1.47931	0.533845
482.4	64.3	53.4	257.3	74.9	267.8	358.7	92.3	149	184.9	107.2	307.9	397.6	81.4	121	229.4	179.5	191.2	379.4	62.3	158.3	5	25	570	159.8	145.9	294.3	84.1	117.6	398.3	150.7	190	259.3	165.4	193.1	241.5			87731.5	239572	49798.9	189387	141093	133903			0.516274	0.967862	1.43161	0.780351
256.6	85.1	258.3	92.1	258.1	249.8	448.3	5.4	146.2	265.9	65.6	268.5	165.5	172.6	261.9	109.9	299.2	191	353.4	96.4	150.2	85.8	64.2	450.1	305	85.3	209.7	219.9	137.4	242.7	329	142.1	129	207.9	193	199.1			181063	141768	192774	106546	108484	93569.5			0.546774	0.827137	2.29936	0.688531
404.7	77.1	118.2	154.6	152.6	292.8	305.6	127.2	167.2	187.6	136.1	276.3	418.8	79.5	101.7	133.1	139.7	327.2	267.1	101.6	231.3	137.1	201.1	261.8	236.4	110.6	253	202.1	141.1	256.8	317.4	96.2	186.4	267.2	305.2	27.6			180706	105021	110905	68732.2	80889.1	117880			0.535393	0.797681	0.832152	1.06902
351.5	54.9	193.6	209.9	85.9	304.2	277.1	179.7	143.3	224.6	221.1	154.4	290.1	100.9	209	96.3	217.8	286	134.4	107.2	358.4	3.8	88.7	507.6	208.8	133	258.2	262.2	212.6	125.2	279.8	261.3	58.9	212.1	178.8	209.2			192696	6162.5	138211	182713	98424.8	207003			0.487622	2.03563	1.26142	0.79548
378.8	95.7	125.5	239	91.3	269.7	14.5	239.5	346.1	192.2	175	232.8	333.2	110.7	156.2	207.6	185.2	207.2	427.3	59.7	113.1	119	172.4	308.6	268.7	143.2	188	122.2	233.7	244.1	429.2	117.7	53.1	296.9	117.7	185.4			82270.7	178264	163993	72957.6	232061	113976			0.329139	0.917543	1.32402	0.889368
178.5	222.2	199.3	106.3	139.1	354.6	380.5	105.3	114.2	154.3	131.5	314.2	331.5	153.3	115.2	239.3	105.3	255.4	158.5	119.3	322.1	80.3	139.8	380	458.8	39.4	101.8	183.5	94.2	322.3	329.6	144.3	126.1	93.3	254.2	252.5			131225	6179.13	240639	141051	114404	199075			0.676169	0.549756	1.18387	1.12712
256.9	83.3	259.8	182.4	89.2	328.4	21.3	144	434.7	20.5	309.9	269.6	490.4	58.4	51.2	87.5	109.3	403.2	398	92.3	109.7	164.3	245.7	190.1	231.4	214.8	153.8	269.6	105.6	224.8	396.8	141.4	61.8	211.1	98.3	290.6			41259.8	37658.7	135793	101424	58183.5	213424			1.14516	1.07663	1.32154	0.812012
79.3	71.2	449.5	241.3	79.6	279	98.3	48	453.7	301.4	216.9	81.7	330.8	80.3	189	262	189.5	148.5	265.3	138.4	196.2	187.1	217.7	195.2	118.5	212	269.5	90.2	108.9	400.8	380.3	115.4	104.4	306.2	38.8	255			171663	89207.5	97595.3	109481	73251	86781.6			0.658498	1.20734	1.36584	0.804411
389.7	105.1	105.2	138.9	159.5	301.6	197.1	105.9	296.9	103.9	147.4	348.7	228.4	128.5	243.1	166.9	172.7	260.4	242	88.9	269.1	138.5	147.6	313.9	178.4	252.8	168.9	187.6	189.4	223	306	125.9	168.2	61.1	316.4	222.5			256491	64788.5	102501	11385.3	236266	81547.3			1.27063	1.22308	1.80765	0.709172
505.5	46.7	47.8	293	92.6	214.4	173	85	342	241	225.4	133.5	213.9	134.9	251.2	53.8	120.8	425.4	48.1	294.9	257	63.8	363.3	172.9	480.9	49.4	69.7	168.4	108.6	322.9	201.7	259.5	138.8	165.2	195.8	239.1			229319	139775	182335	50551	96387.6	241119			1.18575	2.03309	1.25758	0.774044
430	40.5	129.5	360.6	66.7	172.7	241.7	90.3	268	83.9	21.7	494.4	314.1	170.3	115.7	289.7	19.5	290.8	227.4	193	179.7	68.7	377.8	153.6	282	126.6	191.4	97.8	258.3	244	478.6	45.2	76.2	83	96.2	420.8			110925	26391.5	116903	205617	112819	0			0.68725	1.33454	2.09951	0.892818
311.5	89	199.6	172.7	243.9	183.4	117.4	193.4	289.3	88.8	375.3	136	252.6	83.2	264.3	65.2	137.2	397.6	454	71.8	74.2	93.2	147.2	359.7	315.4	192.2	92.4	108	242.3	249.7	0	42.4	557.6	0.9	538.7	60.3			196780	166325	148824	76056.8	178562	140189			1.34958	1.17886	2.83131	0.821628
331	24.6	244.4	206.6	5.5	387.9	362.6	76.6	160.9	150.4	141.3	308.3	345.7	108.9	145.4	181.9	169.5	248.6	247.5	166.1	186.4	179.6	292.7	127.7	396.1	131.8	72	91.8	149.2	359	393.9	69.7	136.3	208.8	244.1	147.1			226748	207867	133238	86219.6	85811.7	312882			0.671528	0.623442	1.43225	0.815766
421.7	50.5	127.8	102.4	62.2	435.3	390.8	80.5	128.7	174.6	68.2	357.3	275	207.7	117.2	199.6	115.4	284.9	231.4	77.5	291.1	77.6	227.4	295	202.1	204.5	193.5	30.4	175.4	394.2	577.7	22.3	0	517.2	58.4	24.4			154630		88381.4	138372	113422	154523			0.902675	1.2964
326.5	160.1	113.4	204.3	126.4	269.3							164.4	90.2	345.4	224.9	62.4	312.7	312	95.2	192.8	157.8	156.6	285.7	253.4	125.3	221.3	156	152.4	291.6	399.8	81.8	118.4	262.2	213.5	124.3			173582		128113	144705	145406	0			0.571222	3.48105
348	25.8	226.2	85.9	101.2	412.9							254.8	105	240.2	197.9	97.1	304.9	280.6	27	292.5	112	84.2	403.7	310.1	142.2	147.7	207.2	131.1	261.7	0	180.6	419.4	0	598.5	1.5			132219		119150	209057	1921.28				0.461056	0.78438
259.1	79.9	261.1	188.6	89.8	321.7							265.9	154.6	179.5	248.8	152	199.3	441.7	58.2	100.1	125.7	126.7	347.6	7.6	31.2	561.2	154.1	347.1	98.7									165770		210900	134991	145286				0.987416	0.452281
301.4	151.4	147.2	129.1	50	420.9							471.6	67.1	61.3	230.1	152.9	217.1	345.6	85.2	169.3	164.7	209.4	225.9	327	113.2	159.8	146.8	155.7	297.5									101198		166161	52301.6	192541				0.862573	0.844624
232.8	142	225.2	209.8	165.4	224.9							348.2	147.3	104.5	153.7	122.8	323.5	107	343.3	149.8	390	111.1	98.8	383.7	73.6	142.7	181.7	98.2	320.1									139526		165447	23.28	0				0.91583	1.02466
313.4	85.7	200.9	171.9	154.8	273.3							345.4	132.8	121.7	296.6	121	182.4	0.8	195.4	403.9	3.4	570.9	25.7	0	145.8	454.2	0	183.8	416.2									281755		186306		91598.4				1.60711	0.837528
508.4	38.6	52.9	405.3	45.9	148.9							439.4	76.1	84.6	140.2	176	283.8							236.2	188.1	175.7	156.6	212.2	231.2													128054				1.40759
																								288.8	145.8	165.4	111.9	156.5	331.5													115352
																								320.6	130.6	148.9	280.9	240.2	78.9													13405.5
																								40.5	124.4	435.1	149.1	269	181.9													73046.3
																								186.2	139.4	274.4	286.5	207.6	105.8													125848
																								259	184.3	156.6	134.4	114	351.5													2018.72
																								29.6	228.8	341.6	23.7	531.8	44.5													11757.5
																								42.4	329.3	228.2	96.3	322.7	181													8956.85
																								16.3	116.4	467.2	247.6	50.5	301.9													116883
																								345.5	78.2	176.3	112	261.7	226.3													45236
																								207.6	127.7	264.7	105.4	382.2	112.5
[truncated: 44 more columns]

## Sheet: Figure5
Figure5
5b																				5c																				5d								5e
Gad2 WT; WT						Gad2 Het; WT						Gad2 Null; WT								Gad2 WT; FoxG1 Het						Gad2 Het; FoxG1 Het						Gad2 Null; FoxG1 Het								Sociability and social novelty scoring								8-arm radial maze
Sociability			Social Novelty			Sociability			Social Novelty			Sociability			Social Novelty					Sociability			Social Novelty			Sociability			Social Novelty			Sociability			Social Novelty					Gad2 WT; WT	Gad2 Het; WT	Gad2 Null; WT	Gad2 WT; FoxG1 Het	Gad2 Het; FoxG1 Het	Gad2 Null; FoxG1 Het			Total visits
Left	Center	Right	Left	Center	Right	Left	Center	Right	Left	Center	Right	Left	Center	Right	Left	Center	Right			Left	Center	Right	Left	Center	Right	Left	Center	Right	Left	Center	Right	Left	Center	Right	Left	Center	Right			225136	228490	155999	155185	184445	74737.3			Gad2 WT; WT	Gad2 Het; WT
386.5	31.9	181.7	559.7	17.6	22.8	423.6	66.2	110.3	159.4	60.6	380	309.4	199.8	90.8	197.5	95.8	306.7			293.3	176.2	130.6	251	71	278.1	370	87.7	142.3	121.1	101.5	377.4	200.1	113.4	286.4	269.8	226.5	103.7			179842	177230	158038	173784	183336	0			13	10
364.2	118.6	117.2	156.6	106.3	337.2	315.3	92	192.7	303.8	37.9	258.3	342	84	173.9	192.7	137.9	269.4			377.3	65.8	156.9	135.7	139.4	324.9	339.7	58.4	202	220.2	60.2	319.5	0	390.9	209.1	0	600	0			174780	315171	90022.1	7072.64	167782	79484.5			11	11
349.7	119.6	130.6	245.8	100.2	254	548.6	10.9	40.5	224.2	25.6	350.3	226.3	215.3	158.5	169.7	202.2	228.1			25.7	150.3	424	148.9	324.8	126.3	320.5	121.5	158	260.4	76.5	263.1	239.7	127.4	233	208.2	268.4	123.4			215937	192757	142808	201281	72534.8	56560.7			18	14
397.6	46.1	156.3	224.9	56.9	318.2	392.5	52.6	154.9	166.4	108.9	324.7	282.9	86.8	230.3	281.3	95.2	223.5			414.5	21.2	164.3	328.5	114.4	157.1	228.6	199.7	171.7	60.9	282.7	256.4	211.6	284.7	103.7	56.5	332.6	210.8			247291	143358	149273	319943	2722.42	74490.3			19	20
476.2	42.4	81.4	129	80.8	390.3	295.4	82.5	222.1	196.7	114.7	288.6	319.3	99.3	181.4	216.9	132.5	250.6			561.5	38.5	0	447.1	30.2	122.7	6.2	147.2	446.6	322.9	160.9	116.2	293.5	221.5	85	42.7	346.3	211.1			194877	150425	110514	180050	0.64	69171.9			12	15
463	68	68.9	128.9	179	292	264.6	228.7	106.7	212.5	31.5	356	254.7	95.2	250.1	267.5	166.1	166.4			326	110	164	304.8	47.7	247.5	0.4	319.6	280	1.6	598.4	0	199.4	226.2	174.3	111.3	253.2	235.6			230872	79325	3749.76	148183	3895.41	110915			15	8
493	52.8	54.2	153.8	131.7	314.5	237.5	160.6	201.9	183.1	265.9	150.9	11.2	121	467.8	171.9	265.2	162.9			296.9	85.6	217.5	136.5	100.9	362.6	12.3	253.7	334	164.6	283.3	152.1	278.4	104.2	217.4	260.2	201.6	138.2			119690	214471	0	4619	39154.5	36393.6			14	11
264.1	71.4	264.5	31	146.8	422.2	398.2	83.3	118.5	101.4	61.5	437.2	0	180	420	37.6	428.7	133.7			29.8	326.5	243.7	2.7	445	152.3	113	187.5	299.5	287.7	253.5	58.8	178.4	321.8	99.8	73.5	396	130.5			142283	123208	142631	63162.6	0	41494.1			13	12
272	126.9	201.1	6.3	76.9	516.8	240.5	153.9	205.6	220.4	87.7	291.9	301.1	127.4	171.5	233	126.3	240.7			199	209	191.9	148.4	282.6	169	0	241.8	358.2	146	222.2	231.7	77.4	331.8	190.7	205.2	63.9	330.9			138235	169312	96101.2	8956.5	103651	74071.5			18	18
311.2	87.7	201.2	84	155.8	360.2	298.4	27.3	274.3	433.4	32.6	134	235.6	176.9	187.5	203.7	192.2	204.2			21	292.7	286.3	343.1	173.5	83.4	230.9	183.9	185.2	140.8	151.2	308.1	183.3	229.5	187.2	160.3	196	243.8			207140	186951	135078	93491.4	6244.56	19202			13	10
405.6	55.8	138.6	156.6	89.2	354.1	337.7	130	132.3	157.2	46.4	396.4	327.7	97.9	174.4	309.5	187.8	102.7			230.9	19.1	350	45.8	195.1	359.1	159.3	150.3	290.4	1.3	560.8	37.9	42.9	255.6	301.6	280.5	152.4	167.1			242545	138664	260758	129386	0	0			15	9
442.6	35.5	121.8	258.9	52	289.1	280.3	142.7	177.1	253.3	105.3	241.4	484.5	38.7	76.8	54.2	61.9	484			238.5	28	333.5	463.2	57.5	79.3	0	192.4	407.6	35.8	339.9	224.3	382.6	135.3	82.1	0	600	0			181663	188946	168414	253450	189326	56742.8			13	11
364.2	125.2	110.6	215.5	101.2	283.3	381.4	106.8	111.8	257.9	104.6	237.5	352.7	30.5	216.8	146.7	122.4	330.8			454.7	57.3	87.9	417.2	42.6	140.2	401.2	64.5	134.4	196.9	128.1	275	116.3	100.8	382.9	299.8	112.1	188.1			137688	122853	96937.3	15620.3	0	176017			9	6
259.3	39.5	301.2	41.1	69	489.9	313.4	172.8	113.8	132.8	208	259.2	191.5	127.6	280.9	180.2	93.7	326			91.4	189.6	319.1	170.6	429.1	0.3	0	81.8	518.2	0.2	547.9	51.9	360.1	102.8	137.2	265.3	111.1	223.5			299368	162445	64005.8	183315	119.56	201268			9	12
549.4	14.6	36	239.8	55.1	305.1	321.8	72.9	205.3	149.4	95.2	355.4	146.5	129.6	323.9	265.5	163	171.4			322	106.7	171.3	119	30.8	450.3	4.9	549.1	46	7.5	575.6	16.9	464.5	44.6	91	270	166.7	163.3			12650.2	212964	78299.6	236768	60433.6	84404.5			17	11
38	118.2	443.8	193.1	267.1	139.8	412.8	41.9	145.3	137.6	84.1	378.3	220.5	130.8	248.7	160.7	244.9	194.4			436.6	83.8	79.6	110.6	57.7	431.7	141.2	208.3	250.5	173	172.1	255	216.2	147.7	236.1	143.5	209.5	246.9			229118	169009	119341	92869.9	27699.1	9873.63			11	9
420.4	76.5	103.1	98.1	55	446.9	321.8	63	215.1	332.7	74.8	192.5	281.2	170.4	148.4	165.6	175.6	258.8			213.2	196	190.8	79	164.5	356.6	58.4	417.5	124.2	139.6	125.7	334.7	26.1	296	277.9	243.4	221.8	134.9			231492	153040	118520	44566.3	32828.4	0			13	12
438.1	58.7	103.2	151.3	71.6	377.1	304.8	100.6	194.6	51.4	97.9	450.7	277.5	104.2	218.4	191.3	173	235.8			206.9	227.4	165.7	76.9	384.6	138.5	80.6	284.1	235.4	238.6	192.7	168.7	0	359.8	240.2	65.2	479.6	55.2			126131	203431	156653	541.7	6714.9	233193			21	10
232.2	47.3	320.5	421.7	56.8	121.5	433.2	56.3	110.5	210.2	130.4	259.4	326.7	138.1	135.2	144.8	120.6	334.7			1	102.5	496.5	2.3	58.3	539.4	40.5	152.2	407.3	99.8	434.2	66	432.8	138.7	28.4	218.6	61.2	320.2			248390	52996.7	128980	86018.9	0	128199			11	14
456.6	13.1	130.3	86.5	56	457.5	141.4	218.5	240.1	168.1	225.2	206.7	276.9	154.3	168.8	73.8	134.2	392			209.7	182.8	207.5	168.6	189.8	241.6	0	24.6	575.4	450.2	10.9	138.9	272.3	147.1	180.6	199.5	129.1	271.3			161982	236126	191394	198516	67130.5				9	12
327.5	164.2	108.3	123.9	105.4	370.7	466.1	47.3	86.6	336.3	93.4	170.3	430.1	58.4	111.5	125.5	154.9	319.5			405.3	96	98.8	384.1	110.2	105.7	155	216.1	228.9	266.4	166.9	166.7									66309.2	73071.3		133738	122484				13	13
194	206.2	199.7	109.7	258.2	232.1	158.3	107	334.7	337.5	138.4	124.1									289.1	184.9	126.1	206.2	137.4	256.4	215.3	155.1	229.6	18.9	31.1	550										80738.8		0	1411.2				12	15
						150.1	109.8	340.1	341.6	62.1	196.3									50.3	323.5	226.2	0	600	0	3.6	236.8	359.6	202.1	208	189.9										89241.8		192966	179387				10	12
						225.7	53	321.3	235.3	204.6	160.1									443.6	59.3	97.1	158.2	165	276.8	315.6	67.4	217	125	31.6	443.4										230536		784.14	44711.9				17	12
						408.1	81.5	110.4	345.8	35.1	219.1									1.4	276.1	322.6	440.9	39.9	119.2	122.7	283.1	194.2	340.8	235.6	23.6										30170.2			0				19	16
						60.1	38.1	501.8	201.4	98	300.6															0	220.6	379.4	0	600	0										222470			1358.37				9	12
						460.6	66.6	72.8	210.9	117	272.1															3.9	12	584.1	0	251.7	348.3										193442			207102				12	17
						353.9	77.2	168.9	257.1	53.4	289.5															412.8	56	131.2	178.8	98.4	322.9													69260.8				14	16
																										213.9	193.1	193	193.5	276.2	130.3																	13	13
																																																1	17
																																																21	8
																																																5	12
																																																8	18
																																																13	17
																																																14	8
																																																20	11
																																																13	11
																																																6	13
																																																23	7
																																																11	11
																																																15	10
																																																9	9
																																																18	13
																																																20	16
																																																	12
																																																	12
																																																	21
																																																	18
																																																	14
																																																	10
																																																	14
																																																	17
																																																	12
																																																	11
																																																	15
																																																	10
[truncated: 4 more columns]

## Sheet: Figure6
Figure6
6c											6d												6e											6f											6j
Juvenile											Juvenile												Adult											Adult											WT + Transplantation at 1week
Frequency											Amplitude												Frequency											Amplitude											Sociability			Social Novelty
E/I ratio			mEPSC			mIPSC					E/I ratio			mEPSC			mIPSC						E/I ratio			mEPSC			mIPSC					E/I ratio			mEPSC			mIPSC					Left	Center	Right	Left	Center
Wild Type	FoxG1 Het	Het + Transplantation at 1week	Wild Type	FoxG1 Het	Het + Transplantation at 1week	Wild Type	FoxG1 Het	Het + Transplantation at 1week			Wild Type	FoxG1 Het	Het + Transplantation at 1week	Wild Type	FoxG1 Het	Het + Transplantation at 1week	Wild Type	FoxG1 Het	Het + Transplantation at 1week				Wild Type	FoxG1 Het	Het + Transplantation at 1week	Wild Type	FoxG1 Het	Het + Transplantation at 1week	Wild Type	FoxG1 Het	Het + Transplantation at 1week			Wild Type	FoxG1 Het	Het + Transplantation at 1week	Wild Type	FoxG1 Het	Het + Transplantation at 1week	Wild Type	FoxG1 Het	Het + Transplantation at 1week			295.3	145	159.8	179	119.7
0.962414	1.24047	1.54944	0.436626	0.934234	1.64951	0.453678	0.753131	1.06458			1.16324	1.73503	1.11788	-17.076	-17.2789	-24.0775	14.6797	9.95885	21.5384				0.453048	0.516773	1.12779	0.896845	1.32781	1.61703	1.97958	2.56943	1.43381			1.04409	1.17781	0.844018	-16.2406	-15.8452	-19.6557	15.5548	13.453	23.2882			290.9	158.1	151	144.3	119.1
0.551752	1.34256	1.20508	0.346327	0.613346	1.47163	0.627686	0.456849	1.22118			1.43035	1.52714	1.08916	-22.7221	-22.5312	-21.144	15.8858	14.7538	19.4131				0.289303	0.358052	0.742284	0.704723	0.65018	1.08504	2.43593	1.81588	1.46176			0.940437	0.712201	0.849464	-13.8379	-13.284	-21.4674	14.7143	18.652	25.2717			342.4	130	127.7	148.3	214.6
0.516274	0.967862	0.944148	0.216175	0.655126	1.27444	0.418721	0.67688	1.34983			1.15866	1.31552	0.985245	-29.9329	-13.6997	-17.9488	25.834	10.4139	18.2176				0.461744	0.273957	0.36737	0.887787	0.586175	0.684708	1.92268	2.13966	1.86381			1.21605	0.701501	0.77362	-9.91749	-13.6355	-20.4886	8.15547	19.4377	26.4841			332.9	134.1	133	153.9	127.2
0.546774	0.827137	1.15353	0.434485	0.482701	1.29083	0.794633	0.58358	1.11902			1.05417	1.46548	0.888269	-17.1889	-21.8203	-23.3648	16.3055	14.8895	26.3038				0.682267	0.344351	0.250019	1.22388	0.761267	1.04207	1.79384	2.21073	4.16797			0.929705	0.811272	1.08709	-10.9653	-13.6193	-23.2668	11.7943	16.7876	21.4028			324.8	93.1	182.1	110.1	83.4
0.535393	0.797681	0.894055	0.568171	0.425811	0.901631	1.06122	0.533812	1.00847			1.06621	1.25684	0.989992	-17.058	-19.2759	-24.1325	15.9988	15.3368	24.3764				0.442437	0.295753	0.614107	1.04756	0.595343	0.971547	2.3677	2.01297	1.58205			0.734113	0.671686	0.754796	-12.3091	-10.8466	-23.8015	16.7672	16.1482	31.5336			276.8	101.6	221.7	218.1	77
0.487622	2.03563	1.02038	0.438211	1.08766	1.78288	0.89867	0.534312	1.74728			1.35119	2.21447	0.894449	-16.7268	-27.0166	-17.1606	12.3793	12.2	19.1857				0.531153	0.347883	0.172706	1.27396	0.653382	0.864925	2.39848	1.87817	5.00809			0.924335	0.73496	0.744927	-8.04384	-9.0108	-26.4213	8.7023	12.2603	35.4683			301.3	132.9	165.8	218.9	149
0.329139	0.917543	0.762186	0.35505	0.423597	1.1009	1.07872	0.461665	1.44439			1.40754	1.11301	0.771732	-21.3147	-21.6376	-28.8829	15.1431	19.4406	37.4261				0.390603	0.625486	0.55544	0.916527	1.04012	1.03318	2.34644	1.6629	1.86011			0.796009	0.833519	0.807155	-13.2462	-11.1824	-29.7252	16.6407	13.4159	36.8271			240.7	84.4	274.9	207.1	111.9
0.676169	0.549756	1.04002	0.613912	0.422975	1.25354	0.907926	0.769386	1.2053			0.755891	1.7265	0.751981	-22.2403	-20.9742	-14.825	29.4226	12.1484	19.7146				0.343451	0.499777	0.723865	0.710753	0.580734	1.39198	2.06945	1.16199	1.92299			0.755288	0.773395	0.849261	-11.0359	-9.64281	-30.3875	14.6116	12.4682	35.7811			468.3	84	47.7	235.1	139.6
1.14516	1.07663	1.14801	0.444195	0.649145	0.901936	0.387888	0.602942	0.785654			1.48361	1.1552	1.08378	-35.9317	-16.9384	-28.0011	24.2192	14.6628	25.8364				0.517556	0.517714	0.318164	0.961694	0.812363	0.960467	1.85814	1.56914	3.01878			0.778055	0.920082	0.863558	-12.9477	-11.3685	-21.9719	16.6412	12.3559	25.4435			80.4	187	332.6	60.6	533.9
0.658498	1.20734	0.455605	0.393282	0.599618	0.740478	0.597242	0.496642	1.62526			1.6896	1.25907	1.68662	-20.5286	-22.3769	-31.4467	12.15	17.7726	18.6448				0.776617	0.237594	0.694835	1.40031	0.397456	1.25509	1.8031	1.67284	1.80631			1.08936	1.12363	1.12968	-17.7501	-10.2166	-25.8872	16.294	9.09249	22.9155			502.2	52.5	45.4	88.2	91.3
1.27063	1.22308	0.686465	0.605565	0.580731	1.0757	0.476586	0.47481	1.56701			1.19055	1.26315	1.63949	-15.0396	-22.4749	-22.2855	12.6325	17.7928	13.593				0.982497	0.234355	0.439732	2.07863	0.565296	1.0422	2.11566	2.41213	2.37007			1.0188	0.924575	0.786769	-13.0675	-11.9986	-14.2986	12.8263	12.9775	18.1738			239.7	142.1	218.2	56	158.9
1.18575	2.03309	0.998499	0.537798	0.982855	0.778197	0.453552	0.483428	0.779367			1.16372	1.21421	1.05714	-21.7998	-18.0743	-31.0119	18.7329	14.8856	29.3357				0.558064	0.49807	1.25613	1.29293	0.746336	2.2418	2.31682	1.49846	1.78469			0.869698	0.810468	1.04338	-10.7751	-8.468	-19.1158	12.3894	10.4483	18.3211			406.2	78.3	115.5	124.1	237.7
0.68725	1.33454	0.856789	0.298338	0.751503	0.93275	0.434104	0.563117	1.08866			1.04068	1.1144	1.05414	-19.6658	-21.7135	-28.6712	18.897	19.4845	27.1987				0.677849	0.389509	0.432688	1.61749	0.56349	1.31729	2.38621	1.44667	3.04443			0.884116	0.868826	0.906752	-12.4194	-9.33193	-19.054	14.0472	10.7409	21.0135			279.7	192.2	128.1	160.3	373.8
1.34958	1.17886	0.649794	0.497087	0.617936	1.23083	0.368327	0.524181	1.89419			1.37641	1.64937	0.976061	-18.6484	-19.7443	-16.968	13.5486	11.9708	17.3842				0.600091	0.571477	0.244862	1.58672	0.925451	0.861643	2.64414	1.6194	3.51889			0.830504	0.748483	0.847499	-9.84466	-8.56173	-16.6021	11.8538	11.4388	19.5895			323.7	75.8	200.5	134.8	88.1
0.671528	0.623442	0.78446	0.364	0.41764	1.1221	0.542048	0.669894	1.43041			1.21343	1.53005	1.51309	-14.0729	-20.9629	-30.6316	11.5976	13.7008	20.2444				0.700553		0.271451	1.77265		1.26031	2.53036		4.64284			0.702263		1.04	-13.5981		-20.2088	19.3632		19.4316			367.7	78.8	153.5	300	61.5
0.902675	1.2964	0.56623	0.362104	0.639128	0.806273	0.401145	0.493001	1.42393			1.82945	1.54535	1.52929	-28.3628	-21.7465	-27.0161	15.5034	14.0722	17.6658				1.72912		0.456004	2.68013		1.1247	1.55		2.46642			1.08442		0.936696	-25.3005		-17.2191	23.3308		18.3827			493.2	61.7	45.1	287.8	53.6
0.571222	3.48105		0.352271	1.45934		0.616697	0.419224				1.67997	1.23884		-25.971	-17.4006		15.4592	14.0459					0.440471		0.285439	0.72595		1.05418	1.64812		3.6932			0.757091		0.815781	-12.6857		-23.2448	16.7558		28.4939			447.2	86.4	66.4	143.6	159.4
0.461056	0.78438		0.411219	0.479542		0.891907	0.611364				0.668222	0.863291		-12.7247	-12.8161		19.0427	14.8457					0.735755		0.294951	1.1663		0.963645	1.58518		3.26713			0.87225		0.9672	-18.9451		-22.1048	21.7198		22.8544			275.7	98.4	225.9	134.1	121.1
0.987416	0.452281		0.52387	0.398234		0.530546	0.880502				0.874198	0.972795		-16.7857	-11.1033		19.2013	11.4138							0.740517			0.991205			1.33853					0.963858			-19.0772			19.7926			364	102.6	133.3	171.1	72.9
0.862573	0.844624		0.465237	0.499697		0.539359	0.591621				1.27039	1.49101		-14.8644	-14.4016		11.7007	9.65894							0.431016			0.99384			2.30581					0.91083			-19.8858			21.8326			344.6	150.1	105.3	136.9	150.6
0.91583	1.02466		0.405521	0.426072		0.442791	0.415818				1.23361	1.17556		-15.1346	-28.5073		12.2685	24.25							0.832973			0.882703			1.0597					0.769827			-25.9902			33.7611			278.9	87.1	234	157.9	163.3
1.60711	0.837528		0.570322	0.460798		0.354874	0.550189				1.62532	0.897127		-29.2778	-16.2075		18.0136	18.066							0.653907			1.06842			1.6339					0.942454			-25.1182			26.6519			437.2	75.9	86.9	232.6	54.2
1.40759			0.674883			0.47946					1.49027			-14.8119			9.93907																												376.3	106.5	117.2	249.4	119
																																													313.3	111.8	174.9	281.1	67.5
																																													236.7	219.4	144	156.8	274.8
																																													211.2	115.7	273.1	184.3	157.2
																																													24.6	12.2	563.2	128	116.4
																																													378.2	62.1	159.7	157	62.6
																																													355.7	34.6	209.7	188	147.5
																																													305.1	116.8	178.1	253.6	200.7
																																													254.8	156.7	188.5	184.6	163.7
																																													286.2	44.3	269.6	237.6	95.9
																																													214.2	132.4	253.4	168.9	182.9
[truncated: 30 more columns]

## Sheet: Supplementary Figure1
Supplementary Figure1
														Open field																																Elevated plus maze
Control			Glu+GABA Low			Glu Low			GABA Low					Distance (Total)													Distance (Center)									Time (Center)										Distance (Total)
Habituation			Habituation			Habituation			Habituation					0-5 min				5-10 min				10 min					0-5 min				5-10 min					0-5 min				5-10 min						0-5 min
Left	Center	Right	Left	Center	Right	Left	Center	Right	Left	Center	Right			Control	Glu+GABA Low	Glu Low	GABA Low	Control	Glu+GABA Low	Glu Low	GABA Low	Control	Glu+GABA Low	Glu Low	GABA Low		Control	Glu+GABA Low	Glu Low	GABA Low	Control	Glu+GABA Low	Glu Low	GABA Low		Control	Glu+GABA Low	Glu Low	GABA Low	Control	Glu+GABA Low	Glu Low	GABA Low			Control	Glu+GABA Low	Glu Low	GABA Low
246.7	135.4	217.9	232.1	157.2	210.7	145.3	169.8	284.9	282.6	116	201.4			7.599	24.745	19.397	4.208	11.526	18.505	8.304	12.078	19.125	43.251	27.7	16.285		0.775	3.313	4.195	0.071	2.403	2.963	0.985	4.177		11.6	19.1	39.8	1	25.6	28.5	11.9	42.3			9.036	13.859	11.878	6.13
267.6	193.8	138.7	262.8	118.7	218.5	249.6	102.1	248.3	222.7	134.6	242.7			13.134	12.369	21.758	26.197	10.353	16.98	14.741	13.955	23.487	29.349	36.499	40.152		2.016	0.936	2.826	5.105	3.169	2.252	3.344	3.34		20.5	8.8	21.9	30	35.1	29.1	47.9	26.8			13.443	10.5	9.194	11.929
215.5	200.8	183.8	209.9	171.1	219	273.5	155.6	170.9	296.3	176.3	127.4			21.563	29.671	14.917	14.437	13.505	18.714	9.415	10.44	35.069	48.384	24.332	24.878		3.806	3.534	2.392	1.504	4.353	1.096	1.674	2.891		41.8	20.2	18.2	12.6	90.2	4.5	22.9	50.5			6.294	12.595	8.029	5.882
181.7	126.3	292	339.4	90.6	170.1	186	211.5	202.5	257	145.9	197.1			26.232	19.941	31.928	22.953	18.715	6.835	23.548	16.565	44.947	26.776	55.476	39.518		4.348	1.232	4.139	5.021	5.215	0.428	5.841	4.86		26.7	14.1	25.6	41.2	37	5.5	64.6	52.9			11.233	8.414	14.287	11.927
180.7	224.5	194.8	174	144.9	281.1	266.1	135.2	198.7	196	191.7	212.3			16.366	36.017	26.738	28.907	18.054	22.178	22.179	22.562	34.42	58.195	48.917	51.469		1.221	3.299	3.231	4.89	4.778	3.09	5.642	8.019		13.3	14.9	24.2	28.8	44.9	15.9	48.9	58.2			12.655	16.453	11.084	13.515
253.1	136.8	210.1	221.6	214.4	164	250.1	154.5	195.4	181	172.2	246.9			29.976	21.44	34.268	28.359	27.992	10.004	14.089	18.867	57.968	31.444	48.357	47.225		7.669	3.524	5.685	6.423	5.713	2.329	3.627	3.151		44.1	35.4	29.3	55.4	70.9	46	32.3	49.1			10.417	16.639	16.232	13.659
219.6	190.4	190	305.6	104	190.4	197.2	165.3	237.5	242.4	174.1	183.5			23.675	30.582	36.142	26.762	18.225	26.586	22.634	21.133	41.901	57.168	58.777	47.895		2.783	6.844	8.34	5.704	3.436	6.119	5.029	3.833		20.6	58.5	54	51	50.4	51.1	48.5	32.2			11.859	12.611	10.338	14.037
276.8	126.4	196.8	178	120.9	301.1	202.6	193	204.4	164.1	109.9	326.1			31.28	16.218	45.152	20.566	27.767	15.148	25.256	15.721	59.047	31.366	70.408	36.287		4.692	1.886	6.636	3.313	6.556	4.169	5.533	4.819		24.8	25.2	44	25.2	49.6	83.9	36.8	73.8			13.658	8.949	15.686	10.381
111.6	127	361.4	71.9	397.2	130.9	280	184.4	135.6	288.7	115.4	195.9			20.533	60.867	27.301	13.32	18.649	22.149	21.809	2.757	39.181	83.015	49.111	16.077		2.767	36.767	3.701	2.866	3.588	11.056	3.597	0.626		16.7	146.3	24	38.8	43.3	62.8	43.7	9.7			11.62	5.187	10.334	7.343
239.3	170.4	190.3	92.4	177.5	330.1	334.8	264.2	0	313.3	132.7	154			36.552	31.048	27.405	28.202	18.029	18.877	50.792	23.623	54.581	49.925	78.197	51.825		9.602	5.028	15.886	6.466	4.645	2.439	30.281	6.994		50.1	42.2	58.9	38.7	37.9	16.8	133	48.4			17.543	11.662	5.554	12.147
247	141.4	211.6	119.3	249.5	231.2	119.2	69.8	410.9	237.3	193.4	169.2			28.978	24.05	27.559	14.372	11.686	17.209	23.713	6.459	40.665	41.259	51.273	20.831		6.518	3.048	3.652	2.342	2.441	5.253	3.291	0.694		31.4	24.2	33.8	18.5	20.9	58.3	21.9	10.6			14.319	9.772	8.42	11.238
228.2	134.1	237.8	226.3	160.7	213	195.8	146.6	257.7	198.3	131.7	270			24.601	22.179	38.696	26.568	19.293	20.085	27.465	21.201	43.894	42.264	66.161	47.768		5.973	4.086	6.666	3.071	7.131	3.975	5.203	2.119		52.1	31.7	32.7	23.1	78.7	28.2	24.7	12.6			7.326	9.905	11.428	8.991
191.3	223.6	185.1	235.3	133.1	231.5	202.8	190.7	206.4	238.5	173.4	188.1			33.724	34.031	31.51	22.983	28.306	24.617	32.925	11.996	62.031	58.648	64.435	34.978		5.487	6.357	8.011	8.452	7.545	4.552	7.085	3.32		34.7	32.8	41.9	65.1	45.4	32.4	45.6	37.3			11.299	14.795	11.086	5.756
221.9	163.6	214.5	249.3	78.8	271.9	209.4	183.3	207.3	217.1	137.8	245.1			22.553	19.87	19.708	23.043	17.825	18.137	6.581	17.638	40.378	38.007	26.289	40.681		3.895	6.578	4.272	3.086	4.814	4.805	0.785	2.901		29.7	50.6	33.8	19.9	50.9	30.6	9.1	25.4			10.181	9.942	12.248	12.434
276.4	156.9	166.8	266.5	105.2	228.4	155	144.5	300.4	213.5	129.5	257			24.512	23.023	35.214	18.776	25.373	20.035	27.221	7.69	49.885	43.057	62.435	26.465		5.197	4.531	3.538	3.241	5.531	5.509	3.332	1.17		30.8	50	18.5	26.8	40.5	60.3	22	30.3			9.871	8.567	13.141	8.523
250.9	128.2	220.8	180.5	56.6	362.9	321.3	119.7	159.1	287.6	142.1	170.3			20.195	29.763	40.927	18.5	12.769	24.779	21.006	17.329	32.964	54.542	61.933	35.829		6.388	3.512	6.586	3.598	2.461	4.247	4.855	3.958		56.2	21.5	30.7	32	16.3	27.6	30.1	37.7			8.125	10.687	14.428	11.556
277.9	85.3	236.8	301.4	62.2	236.4	160.1	135.7	304.2	263.4	93.3	243.3			22.721	29.053	25.643	33.743	13.178	13.668	17.453	10.453	35.9	42.721	43.096	44.196		5.85	4.67	4.351	7.171	2.682	3.502	6.988	1.632		50.3	26	34.2	32.8	99.6	35.3	83.8	12.6			9.127	12.14	14.068	14.646
324.5	113.7	161.8	259.2	144	196.8	189.2	150.7	260.1	316.1	107.4	176.5			19.652	23.712	23.503	26.374	5.829	11.225	9.159	21.659	25.481	34.938	32.662	48.033		3.433	2.543	2.752	6.077	0.886	1.905	0.966	3.032		28.6	20.8	33.6	34	11.9	26.9	8.3	22.4			10.802	8.895	10.14	16.943
274.7	128.9	196.3	181	137.5	281.6	377.7	86.2	136.1	204.4	149.3	246.3			24.417	28.007	36.209	38.013	16.044	17.077	8.845	21.265	40.461	45.084	45.054	59.279		6.27	4.582	5.971	4.638	4.838	3.2	2.434	5.434		48.1	28.6	35.5	22.7	52.1	25.8	20.2	49.8			8.814	10.786	13.365	7.934
276	120.6	203.4	261	109.1	229.9	330.3	117.5	152.3	276.6	143.3	180.1			30.372	41.302	31.947	28.115	13.769	30.06	20.559	14.36	44.141	71.363	52.506	42.474		5.605	5.091	3.84	5.592	1.689	3.456	3.236	3.274		21.8	18.6	20	26.1	14.9	23.5	30	50.9			10.982	16.528	10.551	20.773
196.3	162.2	241.6	234.4	62.1	303.5	220.9	152.9	226.2	216.5	82.4	301.1			24.287	36.496	22.478	19.827	8.626	25.601	15.405	7.624	32.913	62.097	37.883	27.451		2.757	2.63	2.825	4.137	1.223	2.024	2.765	1.11		20.1	12.5	19.5	28.1	16.1	12.3	34.8	7.3			10.636	13.797	10.763	12.584
199.6	163.4	237	254.4	145.2	200.4	323.5	82.1	194.5	244.5	206	149.6			21.914	30.543	27.336	18.495	9.487	13.151	17.8	19.95	31.401	43.694	45.136	38.445		1.3	3.233	6.179	3.185	0.656	1.756	2.735	4.874		14.5	19.5	51.6	25.7	7.6	24.9	96.7	43.9			10.918	10.205	11.967	10.001
183.2	153.5	263.4	287.6	83.8	228.5	165.5	133.7	300.8	166.1	263.6	170.3			15.998	27.843	26.588	24.053	13.298	16.151	11.677	18.113	29.296	43.994	38.265	42.166		2.885	5.917	2.889	6.685	4.005	4.675	1.545	4.03		23.5	40.4	56.5	46	44.9	53.5	107.6	43.5			8.432	16.514	9.038	10.562
198.8	115	286.2	234.2	79.3	286.5	285	140.7	174.3	186.6	229.2	184.2			23.672	28.564	31.856	31.378	7.602	5.217	26.018	18.299	31.275	33.781	57.874	49.677		3.091	6.94	5.579	9.589	2.01	1.111	4.372	5.387		26	49.7	23.9	68	32.1	15	35.4	59.8			7.506	13.304	10.484	10.318
202.7	151.8	245.5	284.7	125.8	189.5	311.4	110.9	177.7	164.9	205.6	229.5			14.128	34.23	33.095	29.283	12.668	17.961	19.35	17.031	26.796	52.191	52.446	46.314		2.65	6.139	4.929	6.299	3.121	1.548	3.577	5.106		32.1	48.7	27.4	40.2	32.2	24.9	28.8	49.1			6.186	12.078	7.597	14.189
186.4	192.9	220.7	187.2	157.7	255	283.8	108.1	208.1	264	143.6	192.4			17.595	32.435	38.301	22.818	7.925	5.364	13.73	11.542	25.52	37.799	52.031	34.36		1.452	3.335	6.965	4.573	0.62	0.426	3.63	2.667		14.5	20.5	33.7	36	5.1	4.3	108.1	44.2			10.226	14.973	14.133	8.996
172.8	168.3	258.9	319.2	145.6	135.2	232.4	87.3	280.2	172.1	266	162			25.471	28.535	49.605	14.794	12.385	17.82	29.629	5.452	37.857	46.355	79.234	20.246		2.914	3.707	8.709	2.379	1.765	3.233	7.151	0.65		34.2	43.2	37.7	25.9	16.9	77.1	54.7	29.4			9.296	12.562	12.603	8.773
215.2	157.7	227.1	223.4	160.8	215.7	174.4	129.2	296.4	192.5	234.7	172.8			29.091	19.306	38.388	24.503	24.691	11.383	14.041	15.352	53.782	30.69	52.429	39.856		6.874	2.777	8.774	5.195	7.767	2.35	2.126	3.918		45.4	20.5	49.8	25.9	74.5	24.7	14.8	55.1			12.6	10.046	12.623	13.632
214.5	203.4	182.1	264.5	138	197.5	184.2	135.7	280.1						29.341	18.082	30.372		20.38	19.531	21.089		49.721	37.613	51.461			7.686	4.006	4.973		8.238	3.487	5.324			54.5	43.7	30.5		94.1	39.2	55.2				9.569	13.264	14.533
199	164.9	236.1	205.1	138.1	256.8	191.8	149.7	258.5						44.435	40.885	24.594		16.569	25.884	11.404		61.004	66.769	35.998			11.47	3.545	3.482		6.053	3.986	1.672			58.1	15.4	34		78.4	65.2	23.7				12.43	13.664	8.84
199.6	186.3	214.1	255.5	160	184.5	188.5	273.9	137.6						31.656	33.735	31.723		19.446	21.008	23.333		51.101	54.743	55.056			8.274	6.017	9.82		5.293	3.87	5.995			45.4	43.3	66.3		52.2	40.2	57.9				15.219	15.982	10.296
			236	225.4	138.7	229.6	216.7	153.7							56.426	41.359			52.664	20.569			109.09	61.927				32.282	7.828			32.056	4.139				131.1	44.5			173.5	31.8					15.393	13.005
			223.9	119.9	256.2										24.17				18.462				42.632					4.673				4.291					44.3				38.6						11.542
			262.6	177.5	159.9										28.449				15.778				44.226					6.451				4.638					30.9				68.2						10.456
[truncated: 24 more columns]

## Sheet: Supplementary Figure2
Supplementary Figure2
														Open field																																Elevated plus maze
Control			Glu+GABA High			Glu High			GABA High					Distance (Total)													Distance (Center)									Time (Center)										Distance (Total)
Habituation			Habituation			Habituation			Habituation					0-5 min				5-10 min				10 min					0-5 min				5-10 min					0-5 min				5-10 min						0-5 min
Left	Center	Right	Left	Center	Right	Left	Center	Right	Left	Center	Right			Control	Glu+GABA High	Glu High	GABA High	Control	Glu+GABA High	Glu High	GABA High	Control	Glu+GABA High	Glu High	GABA High		Control	Glu+GABA High	Glu High	GABA High	Control	Glu+GABA High	Glu High	GABA High		Control	Glu+GABA High	Glu High	GABA High	Control	Glu+GABA High	Glu High	GABA High			Control	Glu+GABA High	Glu High	GABA High
137.8	179	283.2	222.1	161.5	216.4	313.5	133.4	153.2	272.8	73.7	253.5			32.597	22.361	34.239	23.603	17.243	21.405	49.851	21.356	49.84	43.765	84.09	44.959		9.471	3.454	6.926	4.953	5.478	4.161	10.708	4.124		62.7	23.4	43.1	39.6	46.4	37.7	42	43.5			10.716	9.734	9.428	9.14
244.9	126.5	228.7	284.7	113.5	201.8	196.9	121.8	281.3	336.6	116.3	147.1			29.407	28.68	34.6	34.275	36.314	23.218	47.65	5.42	65.72	51.899	82.25	39.695		5.665	3.802	9.629	9.668	7.3	3.568	9.601	1.526		33.3	23.8	57.4	38.6	34.6	31.6	46	33.2			11.764	14.596	10.747	8.595
218.7	186.1	195.1	204.1	154.2	241.7	225.1	119.7	255.2	225.8	111.8	262.3			25.641	30.251	39.314	39.644	18.865	26.686	30.75	32.163	44.506	56.938	70.064	71.807		4.974	3.36	4.451	6.256	5.722	3.909	6.02	5.593		40.5	16.5	16.8	26.5	57.6	19.7	50.5	32.9			7.568	14.697	4.815	12.176
241.8	159.7	198.5	240.9	159.8	199.3	193.3	128.5	278.1	183.4	153.1	263.5			22.36	61.811	26.107	49.392	14.203	46.088	19.475	38.099	36.563	107.9	45.582	87.492		4.573	4.747	5.189	14.826	4.025	6.706	4.068	12.612		26.9	13.2	39.2	61.8	37.2	35.2	31.4	68.7			8.751	17.636	9.789	12.866
307.3	126.8	166	264.4	111.6	224	185.8	147.6	266.6	344.5	103.9	151.6			17.516	28.679	23.05	36.871	9.178	20.656	15.785	25.883	26.695	49.335	38.835	62.754		7.084	8.153	7.178	7.468	4.617	3.509	4.376	7.933		83.3	53.7	58.2	26.8	86	58.6	53	46.1			5.524	6.874	7.711	15.007
223.9	145.9	230.2	166.4	131.9	301.7	285.5	56.1	258.4	219.2	153.5	227.3			33.836	26.594	28.691	31.549	14.734	5.297	7.533	22.957	48.57	31.891	36.223	54.506		7.879	5.627	8.779	3.407	4.762	2.199	2.846	4.976		33.9	50	68.5	18.8	72.6	145.7	53	29.5			7.911	9.371	6.931	9.483
255.3	135.2	209.5	237.7	198.3	164	205.9	156	238.1	164.9	160.2	274.8			24.865	44.605	31.073	22.753	15.789	24.659	15.941	9.996	40.654	69.263	47.013	32.749		4.961	8.372	5.077	4.27	4.138	10.155	3.239	1.268		26	43.4	25.8	23.6	62	97.3	29.8	11.2			9.032	15.066	11.218	8.162
165	169.7	265.3	265.2	143.3	191.4	234.5	115.5	249.9	270.9	136.2	192.9			35.94	49.839	18.234	26.706	25.217	51.145	10.339	16.793	61.157	100.985	28.573	43.499		6.142	8.837	5.355	3.732	4.6	6.433	2.194	6.054		55	41.6	57.5	20.1	31.2	32.6	18.2	65.4			7.457	16.54	9.293	11.24
216.4	189.5	194.1	255.5	142.8	201.8	264.2	132.8	203	210.1	123.1	266.8			23.768	20.893	36.012	21.098	18.108	11.128	16.208	9.322	41.876	32.022	52.22	30.42		5.917	5.966	7.338	3.853	5.402	4.447	4.753	2.031		36.4	46.9	56	39.1	41.3	112	154.8	46.5			9.86	8.757	10.423	8.596
269.9	108.6	221.4	291.5	100.9	207.5	358	72.4	169.6	244.9	113.5	241.6			28.256	17.451	15.598	19.152	27.444	9.934	9.198	12.936	55.7	27.385	24.796	32.088		8.64	3.857	3.422	2.851	10.017	2.936	1.462	2.679		46.8	36	30.3	23.9	59.7	60.4	32.7	49.2			10.665	7.587	5.827	10.187
282.2	117.4	200.4	276.1	93.8	213.4	217.6	134.1	248.3	230.5	140.9	228.5			26.732	28.263	35.668	15.037	10.787	13.67	22.647	12.782	37.518	41.933	58.315	27.819		4.877	6.609	9.17	3.361	2.954	4.59	6.356	3.649		31	31.6	53.4	45.3	28.9	55.2	55.8	46.4			7.714	6.78	10.303	7.679
243.5	162.4	194	248.1	73.8	278.1	218.1	116.4	265.5	214.9	155.3	229.8			32.331	23.632	21.16	20.094	33.736	11.23	9.504	13.003	66.067	34.862	30.664	33.097		6.245	7.291	2.515	4.097	7.868	2.475	1.974	3.006		32.9	80.1	20.9	30	46.7	84.8	36.9	31			9.204	7.439	11.678	8.954
263.3	108.6	228.1	302.2	107.8	190	238.2	104.5	252.7	249.6	157.1	193.3			19.125	20.225	29.273	22.875	11.486	7.971	15.56	15.001	30.611	28.197	44.833	37.876		4.749	6.904	6.018	4.593	4.754	1.964	4.026	3.188		38.3	83.4	36.1	53.3	82.7	40.3	53.9	27			8.723	9.438	9.401	8.635
377.7	55.5	166.8	264.7	110.3	225	260.8	128.9	210.3	301.6	122.4	176			21.51	29.483	20.783	21.945	9.734	17.827	15.241	10.248	31.244	47.309	36.024	32.193		7.525	6.582	4.052	3.726	2.975	2.984	2.278	1.925		87.3	32.7	29.8	34.4	81.9	33.5	44.9	31.5			9.289	10.315	8.095	6.94
251.3	115.6	233.1	213.3	81.4	305.3	229.3	144.7	226	271.9	72.8	255.4			18.196	24.22	23.387	35.087	9.342	3.656	12.92	26.452	27.538	27.876	36.307	61.539		3.163	3.82	3.601	13.964	2.487	0.722	3.316	10.306		28.6	29	34.2	81.3	39.5	4.4	43.6	98.9			9.531	7.546	7.035	13.069
250.7	100.3	248.9	224.7	167.3	208	224.4	111.4	264.2	249.2	128.1	222.7			19.556	21.708	31.316	19.769	12.007	14.92	25.185	22.817	31.564	36.628	56.501	42.586		3.74	2.819	5.807	3.498	2.214	2.442	4.98	7.058		40.3	34.6	27.5	31.2	29	28.4	35.5	76.8			8.934	9.146	10.719	9.251
259.6	104.4	235.9	284.5	119.7	195.8	306.9	126.6	166.4	388.1	112.2	99.7			17.675	28.38	28.264	25.065	10.361	18.839	17.14	21.177	28.036	47.219	45.405	46.242		3.35	8.598	5.631	5.281	1.61	6.178	4.164	5.947		36.7	60.1	67.4	33.6	29.5	70.7	26.9	103.7			8.398	10.977	10.659	8.961
204.9	166	229.1				274.8	126	199.2						33.813		27.773		32.292		25.342		66.105		53.115			6.221		3.794		7.607		4.597			36.2		31.2		58		51.1				11.593		8.938
224.9	133.8	241.3				252.2	147.3	200.6						30.493		36.639		18.96		23.943		49.453		60.582			7.519		7.147		5.12		4.511			35.5		30.9		31.6		29.8				9.358		9.636
234.7	149.4	215.9				233	142.5	224.5						30.577		36.599		27.327		23.867		57.904		60.466			8.705		8.326		8.987		4.158			44.1		37.4		51.7		47.3				10.402		10.475
256.7	120.7	222.7												47.776				26.605				74.38					12.2				6.438					54.9				66.1						14.183
245.3	141.8	212.9												33.567				20.098				53.665					9.284				3.379					49.6				32.2						8.771
225.5	140.1	234.4												20.741				10.31				31.051					5.024				4.027					46.7				162.7						8.612
161.1	91.7	347.3												37.647				18.377				56.024					7.922				6.316					43.8				62.5						8.988
[truncated: 24 more columns]

## Sheet: Supplementary Figure3
Supplementary Figure3
8-arm radial maze				8-arm radial maze																8-arm radial maze
				Low models																High models
Duration				Mean speed					Total visits					Duration						Mean speed					Total visits					Duration						Weight (5 weeks)
Wild Type	FoxG1 Het			Control	Glu+GABA Low	Glu Low	GABA Low		Control	Glu+GABA Low	Glu Low	GABA Low		Control	Glu+GABA Low	Glu Low	GABA Low			Control	Glu+GABA High	Glu High	GABA High		Control	Glu+GABA High	Glu High	GABA High		Control	Glu+GABA High	Glu High	GABA High			Wild Type	FoxG1 Het		Control (Low)	Glu+GABA Low	Glu Low	GABA Low		Control (High)	Glu+GABA High	Glu High	GABA High
185.6	208.1			0.047	0.075	0.06	0.078		14	18	15	14		243.3	181.4	199.3	135.4			0.048	0.063	0.104	0.055		12	19	13	17		182.3	229.8	89.6	277.1			25.3	20.1		19.3	20	16.9	24.4		21.9	25.5	18.9	25.4
164.8	130.6			0.069	0.045	0.052	0.064		10	12	15	21		105.8	192.7	221.4	244.6			0.072	0.086	0.064	0.046		14	21	20	15		158.5	177.2	255.8	238.5			25.1	13.9		25.4	22.3	19.4	17.7		23.2	19.9	19.4	27.8
140.2	248.2			0.064	0.063	0.049	0.078		11	15	13	10		131.8	192.6	216.1	77			0.07	0.119	0.067	0.053		22	14	9	11		207.4	80.2	96.8	144.4			27.3	20.2		20.5	21.8	23.2	26		22.3	20.8	20.6	28.4
128.6	135.8			0.051	0.048	0.075	0.056		18	12	14	21		270.2	191.6	139.6	294			0.052	0.117	0.092	0.064		18	10	20	26		247.9	64.2	163.7	300			27.5	22.6		24.6	26.3	18.2	27.6		24.3	18.1	20.2	28
188.9	265.5			0.065	0.071	0.139	0.072		14	18	11	10		150.2	186.4	60.1	105.6			0.102	0.081	0.133	0.068		12	9	12	13		79.4	81.9	65.3	134.9			26.2	20		24.3	21.2	28.2	24.5		26.6	25.8	21.7	26.4
243.6	132.4			0.035	0.062	0.076	0.06		11	25	30	20		231.1	300	300	248.9			0.065	0.063	0.062	0.059		17	18	12	18		186.5	216.8	125.9	236.6			22.2	24.4		28.7	23.3	27.2	21		26.2	20.3	28.9	25.2
114.2	187.6			0.066	0.052	0.031	0.07		17	21	12	15		198.9	300	300	168.1			0.063	0.092	0.06	0.076		17	17	22	8		203.5	143.5	268.8	69.7			25.7	21.7		27.5	25.7	26.4	28.5		26.1	19.6	29.5	28
115.5	201.9			0.026	0.001	0.037	0.001		10	1	14	1		300	300	300	300			0.047	0.064	0.076	0.055		9	13	11	23		142.3	150.9	100.7	300			24.2	25.2		27.7	27	26.7	29.3		27.3	20.9	25	25.6
116.1	222.4			0.007	0.136	0.055	0.077		4	0	20	12		300	300	300	115			0.051	0.049	0.063	0.083		21	18	12	13		300	255	118.4	116.5			26.9	20.6		29.6	26.1	25	25.5		25	29.4	22.3	28.7
87.8	219.9			0.048	0.062	0	0.03		15	17	0	11		240.9	208	300	244.8			0.06	0.048	0.035	0.052		15	13	15	11		181.6	159	264	148			30	20.8		21.7	26.6	21.4	26.1		28.1	25.8	26.7	26.4
88.1	284.8			0.067	0.014	0.023	0.082		26	7	9	25		300	300	300	235.3			0.044	0.031	0.058	0.059		14	12	9	13		241.2	261.1	105.4	160			26.1	23		26.2	26.7	28.2	31.8		23.7	24.4	28.6	21.9
104.1	300			0.009	0.048	0.059	0.049		4	19	18	11		300	300	239.4	158.7			0.056	0.037	0.057	0.042		18	16	11	16		242.7	300	120.6	300			24.3	24.2		23.2	19.6	20.5	25		23	27.3	29.7	26.8
70.4	117.5			0.06	0.026	0.008	0.051		15	10	3	15		175.7	300	300	220.2			0.046	0.054	0.063	0.038		15	10	11	15		223.9	135.2	123	256.6			23.5	19.5		26.1	29.1	27.1	31.6		21.7	25.3	25.7	24.8
165.7	107.3			0.052	0.031	0.044	0.05		15	12	17	13		195.3	300	300	191.9			0.069	0.046	0.055	0.019		16	18	13	9		159.2	300	167.8	300			23.1	21.4		24.2	23.8	28.7	26.1		25.8	22.8	21.3	29.3
132.8	176.1			0.029	0.034	0.004	0.075		12	10	2	15		300	294.5	300	145.4			0.032	0.084	0.05	0.071		14	11	13	24		300	102.6	179.5	240.6						25.5	30.5	30.6	25.3		30	25.7	22.3	31.8
142.4	145.9			0.035	0.051	0.015	0.097		14	26	9	30		300	261.4	300	222			0.039	0.058	0.072	0.085		15	16	16	20		300	196.3	152.5	189.6						23	22.3	27.9	26.6		21.9	26.4	21.1	21.4
250.8	293.3			0.055	0.076	0.052	0.104		15	26	11	14		197.5	240.7	124.6	101.9			0.043	0.068	0.055	0.048		12	13	12	11		207.3	139.9	143.1	156.2						29.1	19.6	25.3	18.4		26.6	22.5	22.5	25.9
222.6	186.1			0.081	0.041	0.056	0.068		9	18	22	11		77	300	300	125.2			0.085	0.052	0.089	0.065		11	11	12	11		93.1	151.3	110	123						22.2	19.7	24.4	18.2		23.2		27.5
188.3	187.9			0.044	0.076	0.048	0.073		16	25	20	13		300	226.8	300	136.2			0.075	0.093	0.088	0.065		9	22	19	11		73	174	172.4	109.4						27.2	16.6	25.4			23.7		25.3
101.5	291.7			0.051	0.078	0.054	0.085		11	16	11	16		165.1	157.3	131	139.5			0.084	0.129	0.067	0.051		23	13	10	11		209.6	92.7	105	157.8						24	21.3	24.6			27		21.1
170.4	192.3			0.088	0.064	0.054	0.062		28	26	15	13		247.5	300	177.3	179.4			0.076	0.154	0.09	0.109		14	11	11	9		139.2	55.2	77	51.5							30.6	21.8			27.1
72.9	156.9			0.059	0.043	0.053	0.078		19	23	12	19		256.6	300	187.1	171.8			0.055	0.034	0.063	0.078		23	9	18	9		300	197.5	221.5	72.7							30.2				28.5
107.1	122.8			0.052	0.06	0.056	0.085		22	22	19	18		300	300	250.8	155.4			0.121	0.047	0.048	0.079		17	12	17	12		100.4	178.9	274.3	111.8							22.6				29.4
39.6	127.3			0.073	0.079	0.043	0.054		32	31	8	14		300	300	134.2	198.1			0.07	0.097	0.101	0.078		12	11	25	12		122	74.4	175	105.5							19.9				22.8
224.8	300			0.062	0.058	0.046	0.064		21	17	20	13		284.7	223.2	300	142.7			0.048	0.051	0.109	0.028		17	14	10	11		291.2	179.1	69.6	300
114.3	300			0.067	0.07	0.073	0.05		13	25	10	18		135.1	283.3	100.6	295.9			0.06	0.027	0.07	0.037		11	8	9	16		138.3	195.2	78.6	300
220.8	267.6			0.057	0.048	0.066	0.056		22	13	27	27		300	231.5	300	300			0.055	0.03	0.054	0.033		17	16	10	13		180.4	300	120.3	300
91.1	177			0.045	0.059	0.072	0.063		19	14	12	13		300	171.7	123.4	154			0.063	0.038	0.042	0.043		21	13	12	19		243.3	230.2	221.1	300
				0.063	0.066	0.065	0.07		13	19	21	16		152.7	236	271.2	164.6			0.103	0.05	0.038	0.053		9	13	13	13		58.1	188.3	222.2	164.8
				0.05	0.07	0.042	0.079		18	22	18	14		300	245.4	300	124.4			0.038	0.061	0.046	0.028		16	17	8	10		300	177	121.6	254.5
				0.096	0.054	0.084	0.061		14	21	11	21		117.8	300	87.9	222			0.094	0.046	0.065	0.041		11	16	13	8		83	256.3	151.9	120.1
				0.053	0.128	0.07	0.066		15	22	22	14		220.5	173.1	263.8	154.1			0.032	0.111	0.047	0.06		14	11	18	16		300	74	300	204
				0.066	0.043	0.051	0.056		19	16	20	22		210.5	300	300	300			0.04	0.086	0.041	0.067		11	23	10	26		193.5	197.6	162.1	300
				0.058	0.083	0.045	0.064		19	16	18	14		300	149.8	300	157.7			0.031	0.072	0.052	0.054		12	9	8	9		300	98.8	101.4	118.7
				0.061	0.077	0.051	0.009		15	11	13	4		180	103.5	215.1	300			0.025		0.059			10		11			292.7		133
				0.069	0.051	0.11	0.061		15	21	23	9		152	300	160.8	108.2			0.07		0.092			12		16			112.1		119.5
				0.029	0.073	0.175	0.027		8	14	17	11		193.9	151.8	75.3	300			0.04		0.074			9		12			165.7		114.3
				0.042	0.048	0.069	0.054		17	12	20	22		267.6	184.4	236.1	300			0.046		0.09			12		14			185.1		118.9
				0.034	0.074	0.028	0.052		14	29	13	21		300	300	300	300			0.015		0.081			7		15			300		144.2
				0.037	0.083	0.051	0.053		16	14	19	12		300	128.4	300	138.6			0.024		0.063			12		19			300		260.9
				0.062	0.076	0.055	0.043		12	13	11	16		136.6	120	151.1	280.7			0.04					11					192.6
				0.041	0.017	0.005	0.062		16	7	1	21		300	300	300	258.1			0.073					15					136
				0.053	0.084	0.054	0.089		31	2	15	15		300	300	215.4	111			0.093					10					72.9
				0.032	0.048	0.091	0.074		14	17	10	14		300	206.2	77.7	133.7			0.071					15					159.7
				0.047	0.019	0.027	0.089		18	9	10	34		300	300	300	300			0.098					24					189.8
				0.05	0.072	0.036	0.071		12	10	14	25		169.6	103.5	300	224			0.047					11					175.7
				0.027	0.016	0.009	0.055		12	7	3	21		299	300	300	269.4			0.125					14					86.1
				0.05	0.024	0.019	0.056		22	10	8	22		300	300	300	300			0.069					11					110.9
				0.051	0.037	0.034	0.072		25	16	15	28		279.1	300	300	300
				0.05	0.033	0.029	0.071		12	17	12	14		188.5	300	300	142.6
				0.062	0.067	0.07	0.067		24	26	16	19		300	300	176.3	207.8
				0.077	0.035	0.055	0.065		19	15	15	14		193.3	300	215.7	165.9
				0.059	0.109	0.047	0.057		11	18	18	17		142.4	119.7	300	236.3
				0.04	0.053	0.054	0.018		13	27	11	7		226.3	298.8	143.5	300
				0.052	0.042	0.062			9	15	18			122	300	242
				0.046	0.036	0.049			21	11	11			300	228.7	177.7
				0.07	0.042	0.037			29	16	11			300	300	220.6
				0.07	0.068	0.084			22	17	20			207.8	174	143.2
				0.048	0.038	0.059			15	16	22			218.5	300	299.7
				0.061	0.073	0.076			14	20	14			166.5	217.3	137.5
				0.058	0.062	0.044			13	23	18			173.7	297.1	300
				0.048	0.057	0.046			13	20	13			203.6	247.4	200.6
					0.078	0.066				31	24				300	300
					0.029	0.058				12	9				300	113.6
					0.033					15					300
					0.13					28					153
					0.04					13					261.7
					0.076					16					151.4

## Sheet: Supplementary Figure4
Supplementary Figure4
S4f					S4g											S4h				S4i					S4k, S4l
EEG																										A-P								A-P								L-R
Theta						3w High				Low-gamma						High-gamma				Theta						w/o Stimulation								Stimulation								w/o Stimulation
Wild Type	FoxG1 Het	Low	High		Frequency(Hz)	1	2	3		Wild Type	FoxG1 Het	Low	1w High	3w High		Wild Type	1w High	3w High		Wild Type	1w High	3w High			Frequency(Hz)	WT (Mean)	WT 1	WT 2	WT 3	Het (Mean)	Het 1	Het 2	Het 3	WT (Mean)	WT 1	WT 2	WT 3	Het (Mean)	Het 1	Het 2	Het 3	WT (Mean)	WT 1	WT 2	WT 3	Het (Mean)	Het 1	Het 2	Het 3
3.30674	3.21534	1.80358	2.02063		0	0.0380543	0.0490022	0.13275		0.321971	0.659195	0.230608	0.284976	0.539185		0.457337	0.165167	0.4513		3.30674	2.02063	3.11767			0	117.388	121.583	114.153	114.168	129.022	122.185	133.096	128.544	117.429	121.981	113.969	113.549	128.029	116.487	132.841	127.985	110.541	114.318	107.974	107.579	128.531	118.997	134.889	123.907
3.35596	2.75823	2.3402	1.35759		0.195313	0.0761086	0.0980043	0.365064		0.266919	0.193548	0.300106	0.409065	0.409518		0.435382	0.256258	0.320811		3.35596	1.35759	2.46326			0.533262	102.669	108.74	96.2891	96.7966	114.588	107.128	116.22	117.32	104.82	106.818	106.338	99.6337	116.747	107.319	120.283	118.034	100.967	101.824	99.3208	101.545	117.811	108.015	122.268	117.861
2.16705	1.68619	1.67443	2.17386		0.390625	0.456652	0.416518	2.38951		0.425759	0.458341	0.37378	0.408391	0.290499		0.428092	0.425094	0.153493		2.16705	2.17386	1.94674			1.06652	100.181	102.405	100.48	96.7416	106.663	102.522	107.682	108.635	101.186	102.588	102.442	97.7008	107.892	102.505	111.211	107.865	99.654	98.1975	100.814	99.7536	109.072	100.879	113.236	109.033
4.56668	2.39823	2.87462			0.585938	1.36996	1.20055	5.84102		0.313837	0.398496	0.374509				0.286277				4.56668					1.59979	98.7261	101.805	96.6826	96.6153	102.47	98.4382	103.854	104.044	99.5859	101.065	99.0392	98.4296	103.909	98.2441	106.818	104.588	97.6535	96.817	98.4916	97.5707	105.835	98.7751	109.681	105.83
	2.87533	3.69932			0.78125	2.1691	1.88658	7.66634			0.238948	0.442289													2.13305	97.77	100.515	95.9821	95.9861	101.799	101.044	101.071	103.115	97.5834	98.3847	98.9857	94.828	101.24	96.9792	104.734	100.25	98.2227	97.3479	97.7876	99.3963	103.516	96.2154	107.838	102.825
	3.03557				0.976563	2.73991	2.49911	8.06459			0.298525														2.66631	96.5308	97.9634	96.2077	95.1924	98.497	98.4187	99.5259	97.4185	99.147	102.657	98.7047	93.9813	99.5807	96.656	102.162	99.0411	96.8147	94.5797	99.7853	95.0816	100.999	94.363	105.557	99.5283
					1.17188	3.34878	2.89113	6.27246																	3.19957	96.2282	97.602	97.0726	93.4533	96.8434	97.2494	97.088	96.1529	97.6121	98.596	98.0147	96.0211	97.935	96.1965	100.715	96.0419	96.8322	96.0421	97.9127	96.4274	98.7245	92.4098	103.719	96.1028
					1.36719	3.42489	2.89113	5.07771																	3.73284	96.2424	98.584	97.1818	91.4564	95.4863	95.5912	95.3313	95.5342	96.1815	96.9079	96.2806	95.2789	97.0719	97.3754	99.0556	94.0711	98.1089	98.9234	98.4002	96.8752	97.6057	92.8533	102.209	94.7817
					1.5625	3.27267	2.96463	4.31439																	4.2661	94.7503	96.1195	95.75	91.7422	94.0411	92.9438	94.8922	94.1767	94.4117	96.5378	93.9281	92.2182	96.1702	96.5062	98.1129	93.1942	96.4122	95.3192	97.8738	95.8283	96.3347	90.0877	101.007	94.4016
					1.75781	3.57711	3.52816	3.61745																	4.79936	94.5382	95.849	94.6218	92.893	92.9745	91.7293	93.8314	93.2301	94.7976	96.669	94.5055	92.7792	94.9618	95.1343	97.1138	91.8488	96.7402	96.017	97.6264	96.4979	95.292	88.7651	100.258	92.8743
					1.95312	3.80543	3.94467	3.71701																	5.33262	94.305	97.0396	94.0446	90.6894	92.6604	92.8233	92.8182	92.3305	95.6224	97.5882	93.2917	95.4592	94.2355	95.1	95.8717	90.9883	97.0578	98.6797	98.2427	93.2966	94.4401	87.0979	99.5089	92.2616
					2.14844	4.10987	4.6062	3.45151																	5.86588	94.4995	98.1975	93.6491	89.5024	91.4612	91.2234	91.6336	91.5215	94.2565	97.6846	91.6608	92.0361	92.5612	92.3775	94.9783	89.4639	95.8725	98.8743	92.8372	94.7829	93.5953	87.9827	98.2327	91.3295
					2.34375	4.49041	5.56175	3.41832																	6.39915	91.8329	95.0185	90.1017	89.1901	90.6102	90.7275	91.0637	90.006	91.9482	95.0498	88.4189	91.0787	92.1214	90.8124	94.6695	90.1721	94.7382	96.7335	94.9296	91.8787	92.8429	86.6856	97.6706	90.5099
					2.53906	4.98512	6.59079	3.28557																	6.93241	90.7242	93.4613	90.5561	86.9655	89.5698	89.6174	90.1069	88.9461	92.9427	96.5533	91.3599	89.2168	91.0988	89.9499	93.8146	88.6787	94.2418	96.4016	94.6535	90.7527	91.9584	85.6484	96.7789	89.7385
					2.73438	5.51788	7.84035	3.15282																	7.46567	91.5644	94.2998	90.6505	88.8277	89.6673	89.9739	89.4226	89.5963	90.3877	92.0701	89.7804	89.015	90.3533	88.2193	93.4147	88.3635	93.6241	96.6767	92.0139	91.1032	91.3821	85.995	96.2413	88.4379
					2.92969	6.31702	9.1144	3.2192																	7.99893	90.8758	94.0453	89.4344	87.932	88.553	87.564	88.9781	89.0383	91.1787	92.3484	90.8393	90.207	89.8197	88.3289	92.555	87.7458	92.8836	94.9085	92.0434	91.2618	90.5911	83.3665	95.6333	88.4084
					3.125	7.0781	9.89844	3.15282																	8.5322	88.7842	92.1234	88.6439	83.5475	87.8304	87.4358	88.2457	87.7907	88.7411	86.9662	89.5123	89.5053	88.9666	86.8826	92.0734	86.8453	92.6417	95.9119	92.8	87.0355	89.8389	83.1646	94.8408	87.4274
					3.32031	7.45865	9.13891	3.91614																	9.06546	89.0033	90.9121	88.9812	86.5826	87.5784	87.407	87.6358	87.69	88.5177	88.135	89.6566	87.6316	87.7531	84.0116	91.2139	86.448	91.571	93.2343	91.9012	89.0746	89.4818	82.2064	94.4907	87.4032
					3.51562	7.04005	8.79589	5.50914																	9.59872	87.6671	88.5911	87.7815	86.5022	86.5681	85.5466	87.4243	86.6318	88.0902	87.9076	88.5517	87.7919	87.8736	85.1026	91.043	86.2843	90.0134	92.2685	89.5324	87.6002	89.1573	82.662	93.9434	87.1271
					3.71094	6.5834	7.91385	7.03577																	10.132	87.3399	88.6622	87.9379	85.005	86.1337	85.3661	86.806	86.1693	88.3498	89.5824	88.7188	86.4562	87.2083	84.4337	90.3756	85.6256	90.1888	92.4953	90.3153	86.854	88.2409	79.9614	93.4249	86.2827
					3.90625	5.7462	7.22782	7.40084																	10.6652	85.6493	86.2323	86.6026	83.8678	85.5322	83.9531	86.6818	85.7443	90.1744	90.107	91.0272	89.3032	86.9677	84.5654	90.1996	84.9297	89.9228	91.1273	89.7398	88.7343	88.1891	80.765	93.1612	86.273
					4.10156	5.55593	6.37028	7.03577																	11.1985	85.4542	86.5804	85.6313	83.9497	85.5343	84.7738	86.2405	85.5266	86.7331	86.5661	87.8333	85.6622	86.4911	83.2138	89.8217	85.0483	89.5849	91.336	89.3121	87.7285	87.7263	80.1547	92.8318	85.5877
					4.29688	5.40371	5.29223	6.10652																	11.7318	84.3486	85.2225	85.2005	82.3134	85.3524	84.637	86.0382	85.3255	86.6724	87.8679	86.4297	85.5621	86.1396	83.5685	89.3965	84.2151	88.9126	89.6036	90.1329	86.6013	87.2482	79.9813	92.2469	85.1876
					4.49219	5.36566	4.90022	4.8122																	12.265	84.6757	86.0523	84.4793	83.2704	85.2172	85.5833	85.275	84.7741	84.8505	85.0483	84.4268	85.0615	85.0716	80.0344	88.7613	84.26	88.1437	90.7976	87.2915	85.4824	86.7389	79.5029	91.64	84.878
					4.6875	5.40371	4.90022	3.88295																	12.7983	84.5313	85.0492	85.4266	82.9127	84.9496	84.757	84.9192	85.1676	86.6109	89.0263	86.1275	83.9192	85.3373	83.1652	88.2768	83.598	87.1584	88.9688	87.4148	84.5232	86.4904	78.9892	91.5266	84.4722
					4.88281	5.51788	4.5082	3.35195																	13.3316	83.9945	82.5277	85.872	83.2142	83.7184	83.1953	84.4936	83.4098	87.2881	86.9447	88.3654	86.4375	84.6764	81.6306	88.05	82.9647	86.868	87.4343	86.8549	86.2763	86.1395	79.1893	91.1878	83.7851
					5.07812	5.63204	4.82671	2.88732																	13.8648	84.8982	87.3982	84.039	82.5218	83.4232	81.7351	84.1549	84.1616	85.4304	84.5385	87.8242	83.2754	84.1903	80.6843	87.8105	82.4137	87.1292	89.1203	84.9309	86.8283	85.7293	78.7283	90.7485	83.4722
					5.27344	5.82231	4.65521	2.58863																	14.3981	83.905	86.734	83.7115	79.9881	83.425	83.421	83.9379	82.884	85.7464	84.2425	87.5971	85.0364	84.3502	81.9065	87.569	82.3758	87.2486	88.6836	86.7531	86.0966	85.3316	77.9968	90.5094	82.8922
					5.46875	5.47982	4.11618	2.65501																	14.9313	83.9715	85.6889	83.6223	82.2559	82.8992	81.8769	83.6066	83.1236	84.8589	84.6224	86.4365	83.2163	83.5806	80.3235	87.0292	81.9127	87.0224	88.5663	87.4888	84.527	84.9761	78.1187	90.1029	82.3784
					5.66406	4.87095	3.84667	2.4227																	15.4646	84.088	86.1806	83.7598	81.7576	83.0203	82.8164	83.2562	82.9825	84.1822	84.3224	83.8191	84.3939	83.894	82.0976	86.7255	81.9712	86.9405	88.8091	87.1457	84.2791	84.7975	77.6516	89.738	82.8006
					5.85938	4.75679	3.50366	2.22357																	15.9979	82.5725	83.5643	81.7106	82.3392	82.8675	83.3684	82.8616	82.3422	86.3383	85.6757	86.6837	86.6194	83.7858	82.1279	86.497	81.9277	86.2671	87.9757	85.9232	84.5583	84.5591	78.0001	89.6439	81.8771
					6.05469	4.45236	3.16064	2.02444																	16.5311	83.6201	85.2165	83.1256	82.245	82.0041	81.8823	82.6695	81.4139	84.9614	83.1539	85.2899	86.1702	83.567	82.1879	86.1459	81.6408	86.045	87.6338	85.0377	85.2141	84.1444	76.4624	89.3671	81.7903
					6.25	3.95765	2.89113	2.05763																	17.0644	83.0193	84.6852	82.6902	81.3565	81.7468	81.0675	82.2552	81.8757	84.1534	83.4457	85.2113	83.6961	83.0805	81.0468	86.1316	81.0095	84.7779	84.9277	85.8688	83.3539	83.7543	76.4119	88.92	81.3484
					6.44531	3.91959	2.62162	2.12401																	17.5977	82.7481	82.7826	83.0622	82.3863	81.9856	82.3333	82.0282	81.5789	83.7481	83.4678	83.207	84.5138	82.742	80.9422	85.5386	80.8829	86.5187	86.9668	87.0293	85.4724	83.4257	75.1647	88.6426	81.3831
					6.64062	3.80543	2.62162	2.09082																	18.1309	82.3951	82.5862	83.5549	80.8276	80.8586	79.6735	81.709	81.0702	84.2907	83.5926	85.6478	83.4535	82.2729	79.7805	85.5034	80.3231	85.8369	87.2283	86.3032	83.579	83.3494	76.0956	88.4573	81.0304
					6.83594	3.53905	2.52361	1.99126																	18.6642	82.3145	82.6377	82.221	82.0751	80.9565	79.7181	81.7729	81.2497	84.4343	82.7456	85.876	84.4006	82.503	81.0937	85.0906	80.5946	85.8084	88.0542	84.4368	84.4071	82.9439	75.2068	88.1881	80.5676
					7.03125	3.42489	2.40111	1.95807																	19.1974	82.5586	84.0312	82.398	80.9772	80.3868	79.3684	81.2808	80.4062	84.2894	82.482	85.762	84.3164	81.8562	79.5204	84.8561	80.1673	84.7037	84.8823	85.1548	84.035	82.7032	74.5082	87.9219	80.624
					7.22656	3.42489	2.3276	1.85851																	19.7307	82.5727	83.5952	82.3017	81.7132	80.6005	80.2032	81.0015	80.5784	83.828	84.2276	82.3531	84.7274	81.5857	79.0033	84.6974	79.9293	85.1306	86.0675	85.4005	83.7654	82.643	75.8998	87.6871	80.174
					7.42188	3.34878	2.08259	1.75894																	20.264	81.2806	82.5723	80.2412	80.8574	80.6357	80.7379	80.8555	80.3041	83.29	83.5875	83.7402	82.4895	81.7222	80.4576	84.3965	79.5077	84.8449	85.7677	85.2694	83.308	82.1648	74.3848	87.3338	79.9895
					7.61719	3.12045	2.03359	1.72576																	20.7972	82.5601	82.8004	82.2537	82.6173	80.3897	80.5241	80.5102	80.129	83.8903	82.9048	84.4925	84.193	81.2819	79.0572	84.2531	79.5381	85.069	85.4046	85.2456	84.532	82.4264	75.9016	87.1366	80.5774
					7.8125	2.96824	2.03359	1.55982																	21.3305	82.3376	82.6671	83.5746	80.4889	80.0962	80.2302	80.4006	79.6396	82.9632	82.8711	83.4839	82.5064	81.1647	79.147	84.1383	79.2163	83.7278	84.6743	84.1619	82.1471	81.9929	74.3087	87.0209	80.0887
					8.00781	2.81602	2.03359	1.52663																	21.8638	81.3757	82.833	81.9687	78.8382	79.64	79.0529	80.2665	79.5575	82.9067	81.3596	84.8465	82.1155	81.0735	79.6994	83.8214	78.8506	83.6626	85.5387	82.9124	82.1654	81.6631	74.9089	86.771	79.0478
					8.20312	2.77797	1.98459	1.59301																	22.397	82.0954	83.0409	82.6641	80.3434	79.1838	77.9926	79.9867	79.4517	82.7582	83.0183	83.4132	81.7583	80.5233	78.3978	83.5421	78.6011	84.3543	84.1033	85.2535	83.6245	81.5893	74.6775	86.7269	78.9983
					8.39844	2.62575	2.05809	1.52663																	22.9303	81.8418	82.8522	81.6703	80.8896	78.7886	77.6514	79.7788	78.8056	80.7463	80.163	81.7872	80.1871	80.6694	79.4658	83.4738	78.1511	84.6268	85.2901	83.5809	84.9181	81.2543	74.6788	86.3329	78.5977
					8.59375	2.47353	1.96009	1.39388																	23.4635	81.4524	83.318	80.9614	79.6796	80.0067	81.0089	79.8236	79.0778	84.019	83.0497	84.8185	84.0984	80.3083	78.9502	83.1327	77.9301	84.4865	85.5603	85.748	81.5372	81.0154	74.0436	86.1452	78.4797
					8.78906	2.39742	1.86208	1.3275																	23.9968	81.8534	83.8131	80.982	80.3632	78.7901	78.6432	79.4519	78.2304	84.2763	84.238	85.3648	83.0757	79.7477	77.0971	82.9676	77.9628	85.2605	87.0902	85.6274	82.4357	80.7379	73.4525	85.9663	78.147
					8.98438	2.32131	1.73958	1.22794																	24.5301	81.1957	81.6542	82.8197	78.5826	78.8737	79.0794	79.1692	78.3494	82.5225	82.451	83.1065	81.9725	79.9868	78.5333	82.8886	77.5736	84.4744	84.2468	86.5036	82.1213	80.7083	73.3882	85.6993	78.6943
					9.17969	2.20715	1.66607	1.16157																	25.0633	81.6528	83.7188	80.4533	80.3474	78.4801	77.7834	78.9203	78.6955	81.3206	80.2211	81.2227	82.383	80.2277	79.6545	82.5729	77.7737	83.9632	85.1256	84.5999	81.8134	80.5354	72.7802	85.574	78.6438
					9.375	1.97882	1.64157	1.12838																	25.5966	81.1176	82.5352	80.8081	79.7845	78.5876	78.576	78.8059	78.3757	83.3385	83.8568	84.5467	81.2829	79.7258	78.5314	82.3553	77.5111	83.9741	84.4519	85.3491	81.7255	80.2254	73.3637	85.3783	77.5665
					9.57031	1.78855	1.61707	1.062																	26.1298	81.0153	81.6771	81.4887	79.7537	78.6874	79.1522	78.5765	78.312	83.206	81.9772	84.7146	82.6891	79.6525	79.0942	82.2311	76.7583	83.9825	83.3566	85.4301	82.9525	79.9808	72.9004	85.2129	77.2588
					9.76562	1.7505	1.54357	1.02882																	26.6631	80.6499	81.165	80.0145	80.7316	78.2773	78.7592	78.4839	77.5425	82.7668	82.2576	83.8643	82.0637	79.2657	77.3347	82.1353	77.4122	83.7805	84.4336	84.9519	81.5951	79.9453	73.293	85.0405	77.2971
					9.96094	1.67439	1.39656	0.962441																	27.1964	80.6092	82.6166	79.3481	79.4508	77.3645	76.3885	78.3894	77.1985	82.2317	81.9302	82.6987	82.0464	79.0545	77.6282	82.0907	76.3564	84.7838	85.4544	85.5862	83.0915	79.9645	72.5891	85.0017	77.8763
					10.1562	1.59828	1.29856	0.962441																	27.7296	82.1056	83.3856	81.9649	80.7681	77.5693	76.5931	78.4363	77.5809	82.4354	82.3905	83.3826	81.4225	78.8862	76.9891	81.7739	76.9676	82.6182	83.4148	82.752	81.5907	79.3913	71.8837	84.5574	77.0767
					10.3516	1.56023	1.22505	0.929253																	28.2629	80.61	81.2519	81.0228	79.4463	78.0232	78.3781	77.8531	77.8271	82.1954	81.283	82.9103	82.3155	78.9401	77.7147	81.6994	76.5293	83.7005	86.4703	83.0685	80.5349	79.4129	72.3106	84.5872	76.847
					10.5469	1.52217	1.12705	0.896066																	28.7962	81.3411	82.1007	83.1282	77.9932	77.6075	77.1769	78.013	77.6124	82.4283	82.2585	82.0649	82.9372	78.3982	76.2761	81.4261	76.4565	83.9132	83.6646	85.5383	82.2157	79.3362	72.0137	84.4138	77.1263
					10.7422	1.40801	1.02905	0.862878																	29.3294	80.8179	81.5619	81.4911	79.1994	76.9989	75.9108	77.7427	77.2416	82.272	81.3924	82.5321	82.8263	77.9517	75.3783	81.0815	76.2556	83.4337	84.1307	84.7031	81.0395	79.1056	72.4286	84.1804	76.5222
					10.9375	1.36996	0.955542	0.862878																	29.8627	81.2192	81.8601	81.7827	79.8727	77.6098	78.1945	77.5093	77.0897	81.7632	82.1234	83.5965	78.9421	77.7937	74.9063	81.1206	76.0287	83.324	84.4209	82.6017	82.8342	78.9261	71.5134	84.057	76.6418
					11.1328	1.29385	0.90654	0.929253																	30.3959	80.3201	79.4674	80.919	80.5102	77.1399	76.6797	77.712	76.9955	81.659	80.8842	82.6816	81.308	77.8633	76.2545	80.7984	75.5599	82.6886	82.0655	83.6759	82.2324	78.9056	72.1323	84.0337	76.2528
					11.3281	1.25579	0.90654	0.896066																	30.9292	79.7327	78.718	82.6482	76.775	76.9454	76.2548	77.2531	77.2891	81.4578	81.1868	81.3151	81.8569	78.432	77.4089	80.8553	76.3773	82.3506	82.3914	83.3371	81.1909	78.9462	71.2052	83.8486	77.3427
					11.5234	1.14163	0.857538	0.82969																	31.4625	79.9681	79.6175	80.6364	79.6098	76.8501	77.0269	77.158	76.3435	82.0608	81.5113	83.5531	80.8896	78.4599	78.0942	80.668	75.9817	81.7143	82.5794	82.1419	80.2494	78.4509	70.9528	83.6576	76.0342
					11.7188	1.06552	0.808536	0.796503																	31.9957	80.8569	81.3291	81.1008	80.0915	76.5887	76.3389	77.2077	76.1841	81.0188	80.0779	81.7239	81.1747	77.8687	76.6861	80.582	75.4918	83.0356	83.4236	83.8725	81.6564	78.6412	70.6588	83.578	77.0822
					11.9141	1.02747	0.759534	0.796503																	32.529	81.347	80.7256	82.898	80.1726	76.7759	77.6106	76.7232	75.9107	81.1077	80.5337	82.2601	80.403	77.6974	76.0171	80.4285	75.8284	82.8929	82.5583	83.7988	82.2426	78.2078	71.3735	83.2541	75.789
					12.1094	0.989412	0.735033	0.763315																	33.0623	80.5123	81.0022	79.7598	80.7265	76.0028	75.9084	76.3995	75.6852	81.7555	80.7265	82.5034	81.9428	77.2361	75.137	80.162	75.45	82.6349	82.8259	83.0126	82.0355	78.1263	70.0532	83.1823	76.354
					12.3047	0.951358	0.735033	0.730128																	33.5955	79.2755	79.2169	80.2173	78.2847	75.8515	75.5749	76.3675	75.5883	81.4025	81.8376	82.189	80.0301	77.656	76.7051	80.279	75.1708	81.8464	82.77	79.5893	82.8045	77.9724	70.8645	83.0503	75.6404
					12.5	0.875249	0.68603	0.730128																	34.1288	80.0938	80.7606	78.7244	80.6494	76.1717	76.3346	76.368	75.8011	81.643	83.5342	80.1257	80.8905	77.466	76.2966	80.0153	75.3619	82.7713	83.2436	82.9223	82.109	77.8086	70.4932	82.9481	75.4498
					12.6953	0.837195	0.661529	0.69694																	34.662	79.0926	79.4578	79.5275	78.2324	76.5351	77.3945	76.3132	75.8222	80.3014	78.5556	81.9095	80.1143	77.4214	76.7991	79.7414	75.0715	82.3272	82.1112	83.4223	81.3169	77.5734	69.9785	82.8767	74.9748
					12.8906	0.837195	0.661529	0.663752																	35.1953	80.714	80.895	81.648	79.4585	75.8624	75.389	76.1759	76.0028	81.4247	81.7258	81.8812	80.6129	77.3682	76.893	79.6133	74.9649	82.8512	82.555	85.2337	79.9727	77.4539	70.0358	82.6736	74.9609
					13.0859	0.799141	0.68603	0.69694																	35.7286	81.138	81.8692	81.674	79.7113	75.123	74.3188	76.1062	74.8456	81.3601	81.4122	81.0433	81.615	76.9114	76.0053	79.5747	74.2986	82.9677	83.2702	84.3796	80.8988	77.3971	69.8829	82.5981	75.0028
					13.2812	0.723032	0.68603	0.69694																	36.2618	80.5987	80.7596	81.0196	79.9837	75.9669	76.9139	75.7969	75.092	81.1833	80.5121	81.5009	81.4998	76.8201	75.5161	79.4902	74.6566	82.4216	83.2886	83.3169	80.335	77.2949	70.0492	82.2609	75.2959
					13.4766	0.723032	0.68603	0.663752																	36.7951	80.0869	79.8469	80.6974	79.6819	75.1436	74.559	75.5495	75.2922	81.1552	80.6116	82.8427	79.7048	76.6596	75.4871	79.3402	74.33	82.284	83.5356	82.4903	80.5704	76.9312	70.0781	82.1016	74.2238
					13.6719	0.684978	0.68603	0.663752																	37.3284	78.3492	77.7856	79.6183	77.4868	74.7621	73.2941	75.62	75.1997	79.2313	78.434	80.1774	78.9903	76.2625	74.7743	79.1125	73.9821	82.0465	82.8371	82.4459	80.7125	77.1052	69.327	82.3188	74.8241
					13.8672	0.684978	0.637028	0.630565																	37.8616	78.8394	79.2367	78.5094	78.7564	74.4026	73.1686	75.26	74.6483	79.9207	79.8983	79.7038	80.1541	76.5059	76.0727	78.8567	73.865	83.622	84.0404	85.0255	81.4109	77.0132	68.7233	82.0678	75.3473
					14.0625	0.684978	0.612527	0.630565																	38.3949	81.0843	81.3645	81.6373	80.1834	74.9797	74.8831	74.9267	75.1275	81.2059	80.6766	82.4315	80.3636	76.2602	75.277	78.9724	73.6512	82.1351	82.2936	83.3636	80.5131	76.8893	69.5024	81.9283	74.8034
					14.2578	0.646923	0.637028	0.630565																	38.9281	79.7911	81.2071	79.8411	78.0373	75.0585	75.2036	75.3675	74.5849	79.3617	77.6781	80.2388	79.9489	76.0422	74.7775	78.7381	73.7894	81.641	82.0166	82.517	80.2263	76.8862	69.7182	81.9735	74.5666
					14.4531	0.646923	0.612527	0.630565																	39.4614	79.5124	78.849	80.8441	78.6724	74.4645	74.0345	74.9128	74.4237	81.0609	82.4086	79.3647	81.1437	76.8538	76.8578	78.7389	74.4377	81.9727	82.5966	82.591	80.5787	76.5139	68.7507	81.4849	74.7746
					14.6484	0.684978	0.637028	0.630565																	39.9947	80.1276	79.8297	80.6693	79.8574	74.1896	72.9974	74.9561	74.4967	81.4266	81.2381	81.5729	81.4655	76.2751	75.686	78.6309	73.8227	81.4074	81.5771	82.0887	80.4796	76.3678	68.6507	81.608	73.9907
					14.8438	0.684978	0.612527	0.597377																	40.5279	79.9384	81.8459	79.3959	78.1609	74.5311	74.3254	74.8485	74.4104	79.7052	78.5772	80.5074	79.9201	75.956	75.6669	78.4233	72.9101	82.4224	83.1009	83.8694	79.7776	76.4778	68.9489	81.5069	74.4902
					15.0391	0.684978	0.612527	0.564189																	41.0612	79.3923	79.3601	80.6696	77.9326	73.8572	72.5833	74.7879	74.0573	80.4587	80.7988	80.7909	79.7446	75.1762	72.9161	78.2205	73.3387	80.269	80.8021	80.7871	79.1115	76.3372	69.1945	81.387	74.0903
					15.2344	0.646923	0.612527	0.564189																	41.5945	80.1573	80.0422	80.4484	79.9738	74.4418	74.5865	74.8292	73.882	80.9131	80.8746	82.1534	79.511	75.4347	73.7256	78.2943	73.3733	81.726	81.6729	83.1654	80.0642	76.2381	68.956	81.3687	73.8814
					15.4297	0.646923	0.588026	0.564189																	42.1277	79.8054	79.4497	79.0685	80.801	74.038	73.7556	74.4195	73.9251	80.358	80.4108	80.6313	80.0209	75.8571	75.463	78.2083	73.165	82.0523	80.5989	84.1104	81.0079	76.2324	69.1899	80.999	74.5548
					15.625	0.646923	0.588026	0.564189																	42.661	79.4934	78.9869	80.1345	79.3184	73.6792	73.5473	74.1455	73.3238	79.7846	79.937	80.0916	79.3052	76.1297	76.3891	78.1568	73.116	81.8688	79.4406	83.1642	82.5618	75.7528	68.405	80.936	73.3078
					15.8203	0.608869	0.612527	0.531002																	43.1942	78.5212	77.2717	78.7704	79.3876	73.6191	72.8255	74.4606	73.4929	79.614	80.5347	79.7086	78.4764	75.2818	74.2885	77.8159	73.0038	81.2548	81.2908	82.6498	79.5484	75.7049	67.8638	81.0366	73.1717
					16.0156	0.608869	0.612527	0.564189																	43.7275	78.8585	80.8475	78.9215	76.1887	73.9991	74.4181	74.1963	73.3465	80.9419	80.0673	82.1892	80.4172	75.498	75.5441	77.63	72.6022	81.05	82.8273	80.9346	78.9602	75.637	67.4799	80.787	73.6963
					16.2109	0.608869	0.588026	0.531002																	44.2608	77.9329	77.9702	77.4754	78.3317	73.6338	73.4317	73.9972	73.4606	81.5562	81.2159	81.3311	82.0952	75.1155	74.3877	77.6559	72.5078	81.3101	82.2942	81.1326	80.3975	75.3194	67.9934	80.6073	72.6046
					16.4062	0.608869	0.588026	0.497814																	44.794	78.9835	80.0695	77.6604	79.0537	73.5166	73.2409	73.8458	73.4522	79.8213	78.6214	80.4082	80.3202	75.355	74.827	77.5246	73.1435	81.2258	83.1659	80.0819	80.0472	75.5774	68.6486	80.4992	73.5001
					16.6016	0.570815	0.588026	0.531002																	45.3273	78.3704	79.0342	78.3651	77.6575	73.9814	75.0765	73.7919	72.942	79.3282	78.6841	78.4724	80.657	74.6413	73.1417	77.5842	72.2037	80.8434	81.4633	81.9556	78.7896	75.3017	67.8225	80.1597	73.6606
					16.7969	0.608869	0.539024	0.531002																	45.8606	79.5216	78.8647	78.8258	80.7342	73.5919	73.4543	73.7936	73.5241	80.6006	80.4799	81.3603	79.8992	74.5853	73.158	77.4493	72.2122	80.8008	81.5759	81.222	79.4601	75.384	67.8935	80.4486	73.2954
					16.9922	0.608869	0.539024	0.531002																	46.3938	78.1886	78.0204	78.2891	78.2537	73.0638	72.7268	73.8626	72.5425	79.6056	79.1523	79.2294	80.3799	74.9192	74.607	77.3548	71.9645	81.7605	82.1489	83.0864	79.706	75.0302	66.9918	80.357	72.6142
					17.1875	0.570815	0.539024	0.497814																	46.9271	78.9587	80.2457	78.9756	77.427	72.7363	71.7934	73.5833	72.7402	80.8599	81.3001	80.8623	80.3937	75.2301	75.4708	77.037	72.6223	82.37	84.4092	83.168	78.4823	74.9283	66.7144	80.1334	72.8897
					17.3828	0.570815	0.514523	0.497814																	47.4603	79.4595	79.1794	77.767	81.1065	73.2529	73.0187	73.7024	73.0195	80.7526	78.9825	82.0551	80.9467	74.8667	74.6631	76.9724	72.3541	80.8701	81.0336	81.3633	80.1701	75.1333	67.3128	80.3296	72.9154
					17.5781	0.53276	0.514523	0.497814																	47.9936	78.1416	78.9282	78.1586	77.258	73.5856	74.4584	73.5038	72.7058	80.869	80.1947	81.6251	80.7267	74.4823	73.6144	76.9601	72.1554	80.2249	81.9222	79.3528	79.1119	74.6211	67.5054	79.9665	71.6316
					17.7734	0.53276	0.588026	0.497814																	48.5269	78.9686	78.5505	79.2974	79.0414	73.1884	73.5074	73.3849	72.6484	79.6693	80.3583	80.2199	78.278	74.3227	73.9158	76.7304	71.5453	80.2923	81.4756	80.6882	78.4344	74.7007	67.8455	79.9441	71.8111
					17.9688	0.570815	0.563525	0.464627																	49.0601	78.6755	78.7303	79.1624	78.1011	73.1591	73.6642	73.2112	72.567	79.7836	79.8169	80.2896	79.2106	74.3172	74.1879	76.6129	71.3699	80.2825	80.7225	81.9337	77.6516	74.6196	66.8229	79.7847	72.4624
					18.1641	0.570815	0.539024	0.464627																	49.5934	80.1338	81.6897	78.6141	79.8183	72.5255	72.0381	73.2206	72.2724	81.8906	82.0226	81.0116	82.5665	75.2838	76.1565	76.7728	72.276	80.5406	82.4895	80.1987	78.4607	74.5978	67.5605	79.7436	72.0626
					18.3594	0.53276	0.539024	0.464627																	50.6599	78.3626	80.2456	76.452	77.966	72.7648	72.6728	72.7577	72.863	80.9692	82.1863	81.5202	78.8564	73.9482	73.2662	76.5235	71.2194	80.3847	82.2627	80.3537	78.0261	74.5206	66.5798	79.4431	72.972
					18.5547	0.53276	0.539024	0.464627																	51.1932	78.7529	79.1622	78.1852	78.8824	72.4753	71.9421	72.9181	72.538	81.2517	80.2047	82.3467	81.0692	74.9578	76.02	76.4629	71.617	79.2493	80.7451	78.8678	77.889	74.1098	67.1973	79.341	71.2871
					18.75	0.494706	0.514523	0.464627																	51.7264	78.2865	78.5017	77.8873	78.4569	72.3141	71.7558	72.8449	72.3073	79.7456	78.538	80.3068	80.2766	74.3677	74.5838	76.4204	71.3709	79.2577	80.1523	79.5289	77.9456	74.2297	66.0994	79.2254	72.6158
					18.9453	0.494706	0.514523	0.464627																	52.2597	79.3247	80.3487	77.9887	79.4749	72.8791	73.6288	72.8425	72.0985	80.9545	79.9005	82.9335	79.6282	74.7488	75.6307	76.3853	71.4727	80.1561	81.2913	80.7487	78.1059	74.0542	67.0547	79.2252	71.4347
					19.1406	0.53276	0.514523	0.431439																	52.793	79.0615	79.149	79.5127	78.4922	72.1459	71.8816	72.5589	71.9816	80.6334	80.5039	81.53	79.7765	73.9117	73.9176	76.2032	70.7818	80.2613	82.218	81.1829	76.3222	73.982	66.6436	79.1096	71.6645
					19.3359	0.53276	0.539024	0.464627																	53.3262	78.5187	79.7044	78.0093	77.7062	72.2168	72.5733	72.2142	71.8478	81.4708	80.0949	82.3734	81.7862	73.6826	73.1835	76.126	70.9607	79.5295	78.9951	80.176	79.3753	73.7784	66.568	79.0057	71.1464
					19.5312	0.494706	0.539024	0.464627																	53.8595	78.6508	77.4393	78.9769	79.4146	72.1934	72.4157	72.4119	71.7352	80.3318	78.89	81.4429	80.4739	74.3376	75.4776	75.8582	70.8385	79.5074	80.9727	80.0862	76.9777	74.0189	67.0894	78.846	72.1506
					19.7266	0.494706	0.514523	0.431439																	54.3927	79.0553	78.5143	78.6158	79.9596	72.4324	72.9283	72.3471	71.9961	80.7523	79.1633	81.8537	81.0257	73.9053	74.2658	75.6962	71.1555	79.6588	80.7219	80.3597	77.5646	73.6454	66.3746	78.7349	71.3791
					19.9219	0.53276	0.490022	0.431439																	54.926	78.4147	80.3069	76.4591	78.0438	72.5032	73.6581	72.1501	71.5652	82.3899	79.2834	84.8894	82.1005	73.6692	73.8381	75.7803	70.6359	80.0196	82.0853	80.1093	77.1798	73.7511	66.244	78.9698	71.3106
					20.1172	0.53276	0.490022	0.431439																	55.4593	78.9753	78.8844	78.0486	79.8944	72.4302	73.2125	72.1943	71.8235	81.2628	78.5322	82.736	81.9708	74.6188	76.3261	75.8837	70.5505	78.1774	77.3992	80.2757	76.3733	73.6338	65.9412	78.7393	71.5593
					20.3125	0.53276	0.490022	0.398251																	55.9925	78.6857	78.1246	76.5502	80.8334	72.2462	73.203	71.86	71.5883	81.7557	79.6084	83.4832	81.747	73.8743	74.5024	75.6734	70.7122	79.2587	79.7896	79.6143	78.2969	73.4879	66.0787	78.6895	71.0337
					20.5078	0.53276	0.465521	0.398251																	56.5258	78.0582	79.4324	76.4859	78.0075	72.1716	73.0654	72.0477	71.3119	82.1849	80.1724	82.118	83.8729	74.041	75.2358	75.5117	70.5372	78.8625	81.0402	78.7757	76.0692	73.4511	65.5595	78.4887	71.6305
					20.7031	0.53276	0.465521	0.431439																	57.0591	78.8317	79.5093	77.1241	79.6385	71.7022	72.4009	71.8078	70.8255	80.7052	78.3372	79.4508	83.4593	74.159	76.0013	75.3613	69.9404	78.465	80.5075	78.3282	75.9721	73.2531	65.8595	78.3538	71.0289
					20.8984	0.53276	0.465521	0.431439																	57.5923	77.7229	78.0119	75.0157	79.5488	71.2861	70.8139	71.5519	71.4739	82.4501	80.1158	84.2225	82.5305	72.9407	72.9467	75.317	69.6499	77.953	79.3647	78.0781	76.1119	73.102	65.5896	78.3696	70.5448
					21.0938	0.53276	0.490022	0.431439																	58.1256	78.2282	77.7844	76.5354	80.0042	71.6954	72.1509	71.6967	71.2133	82.7022	78.5635	84.3976	84.0175	73.1661	72.9182	75.342	70.5912	78.1349	80.46	76.0034	77.3223	72.9915	65.7127	78.346	70.0787
					21.2891	0.570815	0.465521	0.431439																	58.6588	77.7035	76.6315	73.8979	81.0549	71.8527	73.1173	71.4788	70.7957	81.6271	78.2036	83.6328	82.1822	73.1896	73.3699	75.1968	70.3249	78.6849	79.1249	79.527	77.2345	73.0313	65.3499	78.2031	70.7971
					21.4844	0.53276	0.465521	0.398251																	59.1921	79.2296	76.7186	78.0166	82.036	70.9416	70.3815	71.337	71.0782	82.0993	78.5284	82.9502	83.9268	74.1757	76.0127	75.2403	70.2187	79.2036	79.8565	80.5484	76.7564	72.9117	65.5406	77.9672	70.7795
					21.6797	0.53276	0.465521	0.398251																	59.7254	78.7402	78.6553	74.651	81.5705	71.8724	73.0171	71.5629	70.9006	82.9579	79.1488	83.4434	85.2204	74.3374	76.695	75.1224	69.8073	78.6867	79.8811	80.3511	74.8289	72.9678	65.8364	78.0064	70.7407
					21.875	0.53276	0.44102	0.398251																	60.2586	78.5684	78.2266	75.2716	81.2035	71.1353	71.0946	71.3033	71.0052	81.7324	77.9629	83.7904	82.4387	73.8833	75.6551	74.8237	70.266	77.709	79.3957	76.9499	76.4929	72.8733	66.0303	77.9196	70.4597
					22.0703	0.53276	0.44102	0.398251																	60.7919	77.4926	76.2641	75.885	79.7772	71.2581	71.7835	71.3891	70.557	82.0379	78.0256	82.3551	84.5328	73.193	74.0475	74.7997	70.0129	77.395	79.6647	76.5809	75.3568	72.9577	65.8734	78.0673	70.537
					22.2656	0.494706	0.416518	0.398251																	61.3252	78.8424	79.0042	76.939	80.2653	70.7951	70.0757	71.245	71.0209	81.3857	77.1509	82.836	82.9994	73.7745	75.8609	74.7593	69.4586	78.3771	80.8423	78.3144	75.0146	72.7432	65.9177	77.8001	70.2941
					22.4609	0.494706	0.416518	0.398251																	61.8584	78.045	75.9034	75.4403	81.4361	70.3205	69.88	71.0941	69.9322	80.9781	75.7161	81.8978	83.5375	73.0426	74.0082	74.7497	69.5019	78.4877	79.9817	78.0264	77.2185	72.8871	65.3701	77.9104	70.9063
					22.6562	0.494706	0.44102	0.398251																	62.3917	77.0405	76.0026	74.8807	79.5356	71.0747	71.1632	71.2441	70.8106	81.9373	77.9545	83.4781	83.3283	72.3417	71.8124	74.8247	69.5866	78.333	79.7906	78.9053	75.8247	72.7899	65.5909	77.7076	70.8724
					22.8516	0.494706	0.44102	0.365064																	62.9249	78.0789	77.5716	78.1852	78.4564	71.8769	73.6117	71.2281	70.4745	81.8272	75.0184	83.3291	84.4635	73.1123	74.275	74.6526	69.5392	77.1353	78.5238	76.6679	76.0157	72.6203	65.8981	77.6573	70.1554
					23.0469	0.494706	0.416518	0.365064																	63.4582	78.114	76.1331	77.141	80.4588	70.7753	71.1815	71.0408	70.0613	80.7638	76.1726	81.0299	83.5579	73.0207	74.3941	74.4788	69.2241	76.9935	78.7046	77.6466	73.9472	72.6221	65.2526	77.7185	70.3947
					23.2422	0.494706	0.416518	0.398251																	63.9915	76.791	75.3529	75.7362	78.846	70.9274	72.1024	70.8974	69.6031	80.8158	75.8538	81.3973	83.5245	73.0454	74.0589	74.6263	69.6524	77.9353	78.3524	79.0976	76.0795	72.3328	64.8203	77.5186	69.9742
					23.4375	0.494706	0.416518	0.365064																	64.5247	76.8913	76.5851	75.8657	78.0749	71.137	72.1585	70.7986	70.3502	81.2131	75.7705	82.8596	83.1989	73.8071	76.2499	74.3035	69.6044	77.4974	79.91	77.1432	74.6417	72.4243	64.3756	77.5188	70.555
					23.6328	0.53276	0.416518	0.365064																	65.058	77.1056	77.4394	76.6746	77.1854	70.6592	71.4979	70.6456	69.7459	80.9277	75.6398	83.3528	82.0193	73.6237	75.7532	74.323	69.7245	77.3544	79.2979	78.34	73.3284	72.2669	65.3492	77.199	70.1605
					23.8281	0.494706	0.416518	0.365064																	65.5913	76.0258	76.3587	74.4546	77.0597	70.149	69.5123	70.7442	70.1468	79.1401	74.2597	81.4181	80.2015	73.1361	74.6066	74.4387	69.4443	76.6553	78.0647	76.7496	74.8563	72.0177	64.4505	77.1534	69.807
					24.0234	0.494706	0.416518	0.365064																	66.1245	75.8008	75.9702	75.1289	76.2638	70.7795	71.5723	70.6577	70.0399	79.4881	75.1685	82.1435	79.7807	73.1522	75.13	74.1875	68.9676	76.613	78.0578	77.1723	74.1432	72.0865	64.9308	77.2687	69.5326
					24.2188	0.53276	0.44102	0.365064																	66.6578	75.1174	74.6113	74.7451	75.9339	70.5287	71.0983	70.4996	69.9503	80.0091	77.2738	82.2432	79.8055	73.1962	75.2571	74.0281	69.2066	76.4024	78.5259	76.0957	73.9929	72.0653	65.1475	77.0739	69.784
					24.4141	0.53276	0.416518	0.365064																	67.191	75.8414	75.5098	75.5381	76.4434	70.1261	70.1473	70.4566	69.7604	78.8349	76.2656	79.4197	80.3197	72.2956	73.461	73.96	68.4894	76.2535	77.0455	76.8594	74.6587	71.7264	64.0445	76.8627	69.5754
					24.6094	0.53276	0.44102	0.365064																	67.7243	75.1509	75.507	75.2511	74.6738	69.7003	68.716	70.5502	69.7378	78.0047	75.3072	79.8282	78.2897	72.4092	73.4417	74.0949	68.7948	76.0496	78.0591	76.8002	72.3004	71.5749	64.2459	76.9167	68.7249
					24.8047	0.53276	0.44102	0.365064																	68.2576	75.4542	75.7027	73.8154	76.6146	70.0699	70.1123	70.5556	69.5101	77.8668	77.1064	78.5919	77.8387	72.0108	72.5882	74.0455	68.4972	76.5024	78.239	76.992	73.6576	71.5465	63.6867	76.9175	68.9258
					25	0.494706	0.44102	0.365064																	68.7908	75.5381	76.6059	75.4925	74.3725	70.1599	70.7905	69.8389	69.8144	78.1938	77.4328	79.0318	78.0413	72.5822	73.9966	74.099	68.6013	76.4622	78.0696	76.9716	73.8033	71.7231	64.6449	76.7109	69.5822
					25.1953	0.494706	0.416518	0.331876																	69.3241	75.1573	76.506	73.4569	75.2423	70.6792	72.0409	70.0589	69.7563	77.5457	75.7795	78.7106	77.8905	72.6343	74.0367	73.9999	68.9528	76.3214	77.3703	76.1554	75.3148	71.5855	65.1679	76.6734	68.8037
					25.3906	0.494706	0.416518	0.365064																	69.8574	76.1876	75.4643	77.2594	75.7291	69.3848	68.2244	70.1634	69.6524	77.3793	74.6989	79.3842	77.4303	72.0005	73.0961	73.4246	68.7445	76.8585	79.2195	76.6553	73.8931	71.7132	64.9366	76.8038	69.1534
					25.5859	0.494706	0.416518	0.365064																	70.3906	74.1472	73.9629	74.0001	74.4694	70.1492	70.6828	70.2078	69.5177	77.0168	72.2859	79.4449	77.8243	71.5807	71.9496	73.5942	68.4294	75.8308	76.2601	76.795	74.2325	71.2853	63.284	76.5524	68.9939
					25.7812	0.494706	0.416518	0.331876																	70.9239	74.5684	76.4682	73.6814	73.1834	70.1002	70.8032	70.3486	69.0555	76.9487	73.4724	77.7866	78.7368	71.9137	72.5183	73.6648	68.8721	77.0338	78.2731	78.0295	74.2428	71.532	64.161	76.5711	69.4373
					25.9766	0.494706	0.416518	0.331876																	71.4571	74.3512	73.5233	75.2017	74.2465	70.044	70.752	70.0135	69.3064	77.6694	76.1206	79.1185	77.5094	72.751	74.838	73.6933	68.5118	76.5232	78.4242	76.7288	73.806	71.3345	64.4992	76.4627	68.7197
					26.1719	0.53276	0.416518	0.365064																	71.9904	75.2563	75.0901	75.9441	74.687	70.7138	72.7285	69.9604	69.0114	76.1236	73.4899	77.1051	77.2765	71.8866	72.9327	73.4348	68.4973	74.9658	76.0458	75.4152	73.1834	71.2907	64.4221	76.3667	68.8219
					26.3672	0.53276	0.416518	0.331876																	72.5237	75.1568	74.6474	75.9284	74.8389	70.1565	71.3021	69.7841	69.2508	77.0404	75.3193	78.2222	77.3307	71.2833	70.8938	73.5049	68.8125	75.0139	76.4955	74.767	73.5204	71.1931	63.9431	76.3272	68.8097
					26.5625	0.53276	0.392017	0.365064																	73.0569	74.1486	73.5055	74.9006	73.9812	69.7717	70.2319	69.9855	69.0536	75.1384	74.1489	76.8631	74.1069	72.7582	75.3132	73.5277	67.8051	76.2563	77.9296	76.2725	74.1612	71.1572	63.6524	76.2809	68.9405
					26.7578	0.53276	0.416518	0.365064																	73.5902	73.2436	72.8286	72.9851	73.8797	69.9803	71.1514	69.9284	68.6867	76.3089	74.81	76.6435	77.2872	72.3547	74.0295	73.4837	68.5932	75.0556	76.3035	75.1121	73.5304	71.0354	64.1569	76.2286	68.2872
					26.9531	0.494706	0.392017	0.365064																	74.1235	73.4374	72.5074	73.9429	73.7916	69.4248	69.812	69.6171	68.8135	76.4471	75.6536	76.6442	76.9888	71.5672	72.4805	73.0901	68.4379	75.5866	74.9282	77.6885	73.6399	71.2313	64.5724	76.2056	68.8751
					27.1484	0.494706	0.392017	0.331876																	74.6567	74.4395	75.1834	73.4447	74.6012	69.6356	69.8198	69.6131	69.4705	75.5433	72.335	75.9077	77.5919	71.6734	72.843	73.1253	68.2454	74.4503	76.1472	74.2633	72.5721	71.0867	63.2148	76.1633	69.1698
					27.3438	0.494706	0.416518	0.365064																	75.19	75.0377	74.5389	75.358	75.1949	69.2676	69.2381	69.4385	69.1234	75.8915	74.3118	78.252	74.5209	71.6966	73.2329	72.9081	68.0457	74.6882	76.0425	73.8162	74.0279	71.1439	64.1493	76.2067	68.7815
					27.5391	0.494706	0.416518	0.331876																	75.7232	74.0566	73.3697	74.5968	74.1591	69.1592	69.6097	69.2117	68.6282	75.9315	74.3374	77.3515	75.8449	71.9108	73.8616	72.9185	67.8306	74.7522	74.6277	76.4239	72.8356	70.7762	62.6259	75.9694	68.7338
					27.7344	0.494706	0.392017	0.331876																	76.2565	73.4501	74.1742	74.281	71.6483	69.1159	68.9668	69.4724	68.897	75.4375	73.9575	76.655	75.4911	71.4061	72.5811	72.9596	67.7879	75.9056	77.5847	76.1296	73.5287	70.9492	63.7127	76.0058	68.7398
					27.9297	0.53276	0.392017	0.331876																	76.7898	72.9941	74.0225	72.44	72.4205	69.7949	70.6613	69.5461	69.1022	75.8977	74.9924	77.3428	75.1543	71.8071	73.7138	72.7975	67.8455	74.8771	76.0908	75.5816	72.5565	70.811	63.5273	75.8543	68.6583
					28.125	0.53276	0.416518	0.331876																	77.323	74.3133	74.513	75.0507	73.2828	69.0363	69.029	69.3186	68.7522	75.7692	74.1569	77.887	74.7889	71.9258	73.9511	72.7851	67.9596	75.7024	78.5317	74.9945	72.5197	70.5728	63.0971	75.8081	68.0739
					28.3203	0.494706	0.416518	0.331876																	77.8563	72.6963	72.8471	74.4183	70.3492	68.5285	68.1911	69.0189	68.3531	76.4068	75.613	78.3076	74.9204	70.6716	70.8386	72.8728	67.4757	75.1837	76.7493	76.3604	71.5403	70.3832	62.7555	75.6117	67.9856
					28.5156	0.494706	0.416518	0.331876																	78.3895	74.1952	74.6475	74.2852	73.6218	69.2184	70.1505	68.9291	68.4891	76.4109	73.6165	79.0636	75.6669	71.2122	72.1971	72.8708	67.7278	74.9708	76.958	74.4467	73.0485	70.4685	63.2137	75.6584	67.954
					28.7109	0.494706	0.416518	0.331876																	78.9228	73.7127	72.9169	73.9558	74.2121	69.2983	70.4209	69.0428	68.2959	74.7723	73.828	75.4358	74.9751	71.2765	72.4892	72.8366	67.5802	75.3272	76.4524	75.2578	74.1142	70.4057	62.7267	75.5799	68.1647
					28.9062	0.494706	0.416518	0.331876																	79.4561	72.4383	72.6429	73.5512	70.9183	69.0835	69.5807	68.997	68.6471	75.4453	73.384	77.2836	75.2303	71.685	73.8545	72.4074	67.6655	73.2542	75.2957	73.4403	70.3205	70.3561	63.4311	75.5044	67.7471
					29.1016	0.494706	0.416518	0.331876																	79.9893	72.9106	69.9515	75.2803	72.6912	68.7856	69.5634	68.8251	67.8876	76.0197	73.7693	77.7498	76.0875	71.5639	73.5421	72.7379	67.1197	74.5639	76.7327	74.6437	71.5539	70.352	62.3221	75.5204	68.3065
					29.2969	0.494706	0.392017	0.331876																	80.5226	73.1594	73.2047	72.9371	73.3319	69.02	69.707	69.1074	68.1779	74.955	74.7836	76.2522	73.6296	70.1666	69.9386	72.4221	67.4259	74.4294	75.7328	75.8412	70.8415	70.2877	63.4632	75.3472	67.8316
					29.4922	0.494706	0.392017	0.331876																	81.0559	73.3718	72.8503	73.5983	73.6441	69.102	70.1014	68.9927	68.0952	74.7098	73.1938	77.3702	72.7909	70.693	70.9119	72.5653	68.006	74.9555	76.5273	75.8294	71.805	70.2928	62.8595	75.3921	68.0937
					29.6875	0.494706	0.392017	0.331876																	81.5891	72.8573	73.1357	73.3107	72.0749	68.2691	68.3448	68.5363	67.9145	75.6083	74.1218	78.6516	72.9658	71.0692	72.5719	72.3487	67.3596	73.1291	73.5414	74.2097	71.3938	70.1903	62.8771	75.3133	67.869
					29.8828	0.494706	0.392017	0.331876																	82.1224	73.4411	73.3848	73.7517	73.177	69.6475	71.6418	68.4862	68.4084	75.087	73.7966	77.6524	73.0885	71.0362	72.5234	72.2731	67.4298	74.2813	75.3352	73.7029	73.7014	70.178	62.9856	75.3784	67.6015
					30.0781	0.494706	0.392017	0.331876																	82.6556	72.9474	72.5154	73.9789	72.2459	69.3552	71.5173	68.4681	67.5725	74.1024	72.0753	74.6554	75.2588	70.463	71.2168	72.1723	67.2632	74.0958	75.5357	73.7553	72.7671	69.9558	62.4971	75.0779	67.7177
					30.2734	0.494706	0.392017	0.331876																	83.1889	72.4445	72.0684	72.0654	73.1539	68.0459	67.7872	68.3567	67.9842	74.5018	71.7101	76.3756	74.793	70.3415	70.8322	72.2211	67.247	73.8215	75.4465	74.6369	70.6717	69.8374	61.7067	75.2465	67.2665
					30.4688	0.494706	0.392017	0.298689																	83.7222	71.5226	71.9822	70.7669	71.7708	68.358	69.114	68.2799	67.6149	73.7971	71.3053	75.4327	74.156	70.6316	71.4436	72.4845	67.0778	73.1001	73.8746	73.8434	71.3488	69.8911	62.6526	74.925	67.7352
					30.6641	0.494706	0.392017	0.298689																	84.2554	71.8434	72.8319	71.3882	71.2179	68.7674	70.1271	68.4355	67.538	74.4972	72.9182	75.4635	74.9089	70.7719	72.2338	72.1555	66.9498	72.5782	74.0071	73.1789	70.0748	69.8054	62.0899	75.1012	67.2921
					30.8594	0.494706	0.392017	0.298689																	84.7887	71.7509	72.5711	71.3812	71.2377	68.432	68.955	68.385	67.9255	73.2108	73.0868	73.2405	73.3036	70.8545	72.3606	72.1739	67.0675	74.1284	74.7603	74.1214	73.4543	69.7796	61.7895	75.0613	67.4476
					31.0547	0.494706	0.416518	0.331876																	85.322	72.2357	73.6923	71.1144	71.6847	68.3462	69.1493	68.1998	67.6206	74.1647	73.8454	74.3669	74.2729	70.5156	72.0914	71.8402	66.5895	73.3759	75.2602	73.7856	70.394	69.6007	62.213	74.844	67.0326
					31.25	0.494706	0.416518	0.331876																	85.8552	72.5564	73.5129	72.7381	71.2711	69.18	70.9358	68.4788	67.8044	74.9387	73.9977	76.0833	74.6006	70.6367	72.0314	71.9506	67.0607	73.4767	76.2291	72.8609	70.3239	69.8961	62.5227	74.9474	67.7747
					31.4453	0.53276	0.392017	0.331876																	86.3885	71.2897	71.7568	71.8921	70.1094	68.7136	69.979	68.2111	67.7925	72.9119	72.2228	71.7951	74.4733	70.4278	71.8257	71.8893	66.5805	73.137	74.7234	74.4013	69.3002	69.6909	62.8207	74.8084	67.1236
					31.6406	0.53276	0.416518	0.331876																	86.9217	71.7291	73.4025	71.8505	69.4977	68.4921	69.0407	68.5083	67.8892	74.534	74.106	76.1991	72.9861	70.1053	70.8556	71.9254	66.7126	72.7809	75.0655	72.4581	70.1141	69.5168	61.5464	74.6582	67.5031
					31.8359	0.494706	0.416518	0.331876																	87.455	72.2954	71.9012	72.2467	72.719	68.2723	69.3617	68.0117	67.3178	72.6057	72.5036	73.33	71.9258	71.0441	73.2127	71.8398	66.8984	73.0741	74.6898	73.7409	70.1697	69.5038	62.0558	74.8229	66.7817
					32.0312	0.53276	0.416518	0.331876																	87.9883	72.3047	72.3086	72.8267	71.745	68.3503	69.5256	67.8898	67.4999	73.6921	73.0349	74.0107	73.9951	69.8529	70.7101	71.5766	66.4616	72.8014	75.2695	72.4893	69.7856	69.6147	62.2798	74.708	67.3751
					32.2266	0.53276	0.392017	0.298689																	88.5215	72.4135	72.2129	72.0885	72.9161	68.6291	70.42	67.9214	67.2101	73.3253	72.6427	75.4013	71.4474	70.3798	72.0388	71.5981	66.4891	73.2526	73.4543	74.9525	70.8729	69.4646	62.2706	74.5072	67.2638
					32.4219	0.53276	0.392017	0.298689																	89.0548	71.1331	71.0666	72.2176	69.9697	68.5642	69.9904	68.0779	67.4144	73.6103	72.548	74.2963	73.8917	70.3506	72.0742	71.6483	66.1897	73.0832	75.2682	73.1889	70.0063	69.5307	62.1208	74.6176	67.3473
					32.6172	0.53276	0.367516	0.331876																	89.5881	70.8995	71.8357	69.6984	71.0318	68.1161	69.2023	67.9096	67.1066	73.9792	72.8163	76.2412	72.3381	69.8252	70.6976	71.5408	66.4239	72.8052	74.333	73.1309	70.5292	69.3748	61.6826	74.5057	67.2418
					32.8125	0.53276	0.392017	0.331876																	90.1213	70.6515	71.7372	69.4561	70.6119	69.2007	72.0233	67.8109	66.8611	73.2102	71.6631	74.9124	72.734	70.1389	71.7943	71.3376	66.2902	72.5289	73.723	73.1219	70.3928	69.2059	61.2386	74.2825	67.3365
					33.0078	0.53276	0.392017	0.298689																	90.6546	71.6678	71.8937	71.5615	71.5436	67.3733	67.0838	67.9399	67.0673	74.1574	73.1891	76.9086	71.4578	70.3434	72.171	71.4473	66.3342	73.2836	74.4651	74.088	70.8683	69	60.9089	74.3044	66.666
					33.2031	0.53276	0.392017	0.331876																	91.1878	70.8428	72.3557	69.6465	70.2906	67.9973	68.9165	67.7455	67.244	73.5026	73.3517	74.0655	73.0596	69.4426	69.9969	71.3357	66.2267	72.2643	74.4672	72.6481	68.7355	69.3837	62.3836	74.4102	67.109
					33.3984	0.53276	0.392017	0.331876																	91.7211	70.6895	71.1091	71.4022	69.4299	68.0485	69.0004	67.7764	67.277	73.3486	71.6206	75.6007	72.2816	70.1335	71.7101	71.3878	66.3331	72.3312	74.8988	70.9362	70.4409	69.1891	61.4697	74.1932	67.3555
					33.5938	0.53276	0.416518	0.331876																	92.2544	71.5395	72.3861	71.6451	70.4823	68.2649	69.5931	67.6238	67.4066	74.4192	71.9203	76.6118	74.0904	70.3485	72.4287	71.2498	66.1972	73.6926	76.2436	73.0194	70.997	69.152	62.0782	74.2746	66.6941
					33.7891	0.53276	0.416518	0.331876																	92.7876	70.4144	71.5436	70.2637	69.2878	66.8918	66.27	67.4787	66.8848	74.0865	71.4863	76.4396	73.6184	70.0504	71.5492	71.355	66.3031	72.4028	74.7985	71.7429	69.9682	68.9733	61.7153	74.0308	66.774
					33.9844	0.53276	0.416518	0.331876																	93.3209	70.955	70.512	72.2615	69.9173	67.4639	67.5759	67.8486	66.9426	73.8067	72.1661	75.252	73.7289	69.639	70.6152	71.2419	66.2684	71.662	72.1366	72.9126	69.6032	69.1676	61.3982	74.2496	67.1863
					34.1797	0.570815	0.44102	0.298689																	93.8542	70.9172	70.9693	71.3892	70.3625	67.4071	68.0061	67.4017	66.7694	73.6365	71.662	74.5847	74.369	69.4553	70.2925	71.2942	65.8859	71.0279	73.2221	70.5656	68.6948	68.7996	60.8671	74.1442	66.2838
					34.375	0.570815	0.416518	0.265501																	94.3874	71.9438	72.0212	71.774	72.0337	67.5254	68.3617	67.4365	66.6979	73.1968	72.3958	72.2783	74.6963	69.4315	69.953	71.1967	66.4908	72.1471	73.9836	72.4651	69.3807	68.9236	61.7106	73.9803	66.7007
					34.5703	0.570815	0.392017	0.298689																	94.9207	70.4572	70.7085	70.6147	70.0331	68.4935	70.5848	67.5069	66.9285	72.8569	71.0284	74.961	72.0924	68.8904	69.1078	71.1193	65.5677	72.4685	74.8288	72.8588	68.6165	68.7657	61.4125	73.9652	66.2845
					34.7656	0.53276	0.392017	0.298689																	95.4539	71.254	71.8451	70.791	71.0916	68.4694	70.9221	67.3232	66.5024	73.0273	72.7196	73.8073	72.4976	69.863	71.6023	70.9286	66.0917	72.0506	73.9811	71.875	69.7931	68.7295	60.9734	73.9958	66.3103
					34.9609	0.53276	0.392017	0.298689																	95.9872	70.8069	70.0662	71.666	70.6116	67.704	69.0401	67.0859	66.812	72.8508	71.8207	75.1784	70.9615	70.1241	72.0881	71.2884	65.728	71.7932	73.6465	72.7379	68.0148	68.5531	61.0296	73.7049	66.2808
					35.1562	0.494706	0.392017	0.298689																	96.5205	71.123	70.627	71.5168	71.202	68.1787	70.1561	67.3415	66.6252	71.9892	70.521	74.2654	70.6378	69.9529	72.0642	70.7857	65.8596	70.4397	71.1206	71.2178	68.7662	68.5932	61.5439	73.7891	65.9424
					35.3516	0.53276	0.416518	0.298689																	97.0537	70.357	70.9733	70.4408	69.6023	66.5199	65.6677	67.3609	66.4481	71.8645	70.7128	74.2921	69.9451	69.3285	70.3676	70.8376	66.0192	72.1751	74.1665	72.0115	69.8022	68.6084	61.3453	73.7025	66.327
					35.5469	0.53276	0.392017	0.298689																	97.587	70.1547	69.7399	71.1237	69.5115	66.9303	67.2295	67.3185	66.1989	73.6483	72.1434	75.235	73.2814	69.9721	71.9723	70.9323	65.878	71.3767	72.1794	72.3282	69.3006	68.6219	61.4465	73.6803	66.3737
					35.7422	0.53276	0.392017	0.298689																	98.1203	69.2736	68.6329	69.4872	69.6659	67.5608	68.8344	67.2231	66.4524	74.1087	72.9123	76.5402	72.2315	68.727	68.8925	70.9092	65.5684	71.183	72.6985	71.3181	69.1761	68.4722	60.5237	73.7142	66.2135
					35.9375	0.53276	0.392017	0.298689																	98.6535	68.7591	70.2344	68.5767	67.1996	66.8997	67.1257	66.9834	66.581	72.1063	70.4615	74.2248	71.1555	68.8384	69.6128	70.7038	65.3231	71.3829	73.1207	72.5254	67.4786	68.5306	60.978	73.7148	66.1976
					36.1328	0.53276	0.367516	0.298689																	99.1868	70.0564	71.6725	69.6224	68.5857	67.0227	67.4051	66.9508	66.6972	73.2037	70.4468	76.228	71.8477	68.9377	69.6531	70.7499	65.6153	71.7567	74.3974	71.9937	67.5628	68.4843	60.7057	73.654	66.3067
					36.3281	0.53276	0.367516	0.298689																	99.72	69.5473	69.0813	70.5091	68.965	67.1148	67.8134	67.0041	66.4741	72.7449	72.2067	73.9477	71.9405	68.3853	67.7331	70.6566	66.1541	72.0006	73.2479	73.47	68.4078	69.4118	60.8722	73.5078	69.6124
					36.5234	0.570815	0.392017	0.298689
					36.7188	0.570815	0.392017	0.298689
					36.9141	0.570815	0.392017	0.265501
					37.1094	0.570815	0.416518	0.265501
					37.3047	0.570815	0.392017	0.265501
					37.5	0.570815	0.392017	0.298689
					37.6953	0.570815	0.392017	0.298689
					37.8906	0.53276	0.416518	0.298689
					38.0859	0.53276	0.416518	0.298689
					38.2812	0.570815	0.416518	0.298689
					38.4766	0.570815	0.416518	0.298689
					38.6719	0.570815	0.416518	0.298689
					38.8672	0.53276	0.416518	0.265501
					39.0625	0.53276	0.416518	0.265501
					39.2578	0.53276	0.416518	0.265501
					39.4531	0.570815	0.416518	0.298689
					39.6484	0.53276	0.416518	0.265501
					39.8438	0.53276	0.392017	0.265501
					40.0391	0.570815	0.392017	0.265501
					40.2344	0.570815	0.392017	0.265501
					40.4297	0.53276	0.416518	0.265501
					40.625	0.53276	0.416518	0.265501
					40.8203	0.53276	0.44102	0.265501
					41.0156	0.53276	0.416518	0.265501
					41.2109	0.53276	0.416518	0.265501
					41.4062	0.53276	0.416518	0.265501
					41.6016	0.53276	0.416518	0.265501
					41.7969	0.570815	0.416518	0.265501
					41.9922	0.53276	0.416518	0.265501
					42.1875	0.570815	0.44102	0.265501
					42.3828	0.570815	0.465521	0.265501
					42.5781	0.570815	0.416518	0.265501
					42.7734	0.53276	0.44102	0.265501
					42.9688	0.53276	0.465521	0.265501
					43.1641	0.53276	0.416518	0.265501
					43.3594	0.53276	0.416518	0.265501
					43.5547	0.53276	0.44102	0.265501
					43.75	0.570815	0.416518	0.298689
					43.9453	0.570815	0.416518	0.265501
					44.1406	0.53276	0.44102	0.265501
					44.3359	0.53276	0.44102	0.265501
					44.5312	0.53276	0.44102	0.265501
					44.7266	0.53276	0.416518	0.265501
					44.9219	0.53276	0.416518	0.265501
					45.1172	0.53276	0.416518	0.265501
					45.3125	0.53276	0.416518	0.265501
					45.5078	0.570815	0.44102	0.265501
					45.7031	0.570815	0.465521	0.265501
					45.8984	0.53276	0.44102	0.265501
					46.0938	0.53276	0.44102	0.265501
					46.2891	0.53276	0.44102	0.265501
					46.4844	0.570815	0.44102	0.265501
					46.6797	0.53276	0.44102	0.265501
					46.875	0.570815	0.416518	0.265501
					47.0703	0.570815	0.44102	0.265501
					47.2656	0.53276	0.465521	0.265501
					47.4609	0.570815	0.44102	0.265501
					47.6562	0.570815	0.44102	0.265501
					47.8516	0.53276	0.44102	0.265501
					48.0469	0.53276	0.44102	0.265501
					48.2422	0.53276	0.44102	0.265501
					48.4375	0.53276	0.44102	0.232313
					48.6328	0.570815	0.44102	0.232313
					48.8281	0.570815	0.44102	0.265501
					49.0234	0.53276	0.44102	0.265501
					49.2188	0.53276	0.44102	0.265501
					49.4141	0.570815	0.465521	0.265501
					49.6094	0.646923	0.539024	0.331876
					49.8047	1.63634	1.83758	1.09519
					50	3.61516	4.33669	2.58863
					50.1953	1.67439	1.81308	1.062
					50.3906	0.684978	0.588026	0.298689
					50.5859	0.570815	0.539024	0.265501
					50.7812	0.53276	0.490022	0.232313
					50.9766	0.53276	0.465521	0.232313
					51.1719	0.570815	0.465521	0.232313
					51.3672	0.570815	0.490022	0.232313
					51.5625	0.570815	0.465521	0.232313
					51.7578	0.570815	0.465521	0.232313
					51.9531	0.570815	0.44102	0.232313
					52.1484	0.570815	0.416518	0.232313
					52.3438	0.570815	0.44102	0.232313
					52.5391	0.53276	0.465521	0.232313
					52.7344	0.53276	0.465521	0.232313
					52.9297	0.570815	0.465521	0.232313
					53.125	0.53276	0.44102	0.232313
					53.3203	0.53276	0.465521	0.232313
					53.5156	0.53276	0.490022	0.232313
					53.7109	0.570815	0.465521	0.199126
					53.9062	0.608869	0.465521	0.232313
					54.1016	0.608869	0.465521	0.232313
					54.2969	0.570815	0.44102	0.232313
					54.4922	0.53276	0.416518	0.232313
					54.6875	0.53276	0.416518	0.232313
					54.8828	0.570815	0.465521	0.232313
					55.0781	0.570815	0.465521	0.232313
					55.2734	0.570815	0.465521	0.232313
					55.4688	0.570815	0.44102	0.199126
					55.6641	0.570815	0.44102	0.232313
					55.8594	0.570815	0.416518	0.199126
					56.0547	0.570815	0.44102	0.199126
					56.25	0.570815	0.44102	0.199126
					56.4453	0.570815	0.416518	0.199126
					56.6406	0.570815	0.44102	0.199126
					56.8359	0.570815	0.465521	0.199126
					57.0312	0.570815	0.465521	0.199126
					57.2266	0.570815	0.465521	0.199126
					57.4219	0.570815	0.44102	0.199126
					57.6172	0.570815	0.416518	0.199126
					57.8125	0.570815	0.44102	0.199126
					58.0078	0.608869	0.416518	0.199126
					58.2031	0.570815	0.416518	0.199126
					58.3984	0.570815	0.44102	0.199126
					58.5938	0.570815	0.44102	0.199126
					58.7891	0.53276	0.416518	0.165938
					58.9844	0.53276	0.392017	0.199126
					59.1797	0.53276	0.392017	0.199126
					59.375	0.53276	0.392017	0.199126
					59.5703	0.53276	0.416518	0.199126
					59.7656	0.53276	0.416518	0.199126
					59.9609	0.53276	0.392017	0.199126
					60.1562	0.570815	0.392017	0.165938
					60.3516	0.570815	0.392017	0.165938
					60.5469	0.570815	0.392017	0.165938
					60.7422	0.570815	0.367516	0.165938
					60.9375	0.53276	0.416518	0.165938
					61.1328	0.570815	0.392017	0.165938
					61.3281	0.53276	0.392017	0.165938
					61.5234	0.53276	0.367516	0.165938
					61.7188	0.53276	0.367516	0.165938
					61.9141	0.494706	0.367516	0.165938
					62.1094	0.494706	0.367516	0.165938
					62.3047	0.494706	0.367516	0.165938
					62.5	0.53276	0.367516	0.165938
					62.6953	0.53276	0.367516	0.165938
					62.8906	0.53276	0.343015	0.165938
					63.0859	0.494706	0.343015	0.165938
					63.2812	0.494706	0.367516	0.165938
					63.4766	0.494706	0.367516	0.165938
					63.6719	0.53276	0.343015	0.165938
					63.8672	0.494706	0.343015	0.165938
					64.0625	0.494706	0.343015	0.165938
					64.2578	0.494706	0.343015	0.165938
					64.4531	0.494706	0.367516	0.165938
					64.6484	0.494706	0.367516	0.165938
					64.8438	0.494706	0.343015	0.165938
					65.0391	0.456652	0.318514	0.165938
					65.2344	0.494706	0.318514	0.165938
					65.4297	0.456652	0.343015	0.165938
					65.625	0.494706	0.318514	0.165938
					65.8203	0.494706	0.318514	0.13275
					66.0156	0.494706	0.318514	0.165938
					66.2109	0.494706	0.294013	0.165938
					66.4062	0.456652	0.294013	0.165938
					66.6016	0.456652	0.318514	0.13275
					66.7969	0.456652	0.318514	0.13275
					66.9922	0.456652	0.318514	0.13275
					67.1875	0.456652	0.318514	0.165938
					67.3828	0.456652	0.318514	0.13275
					67.5781	0.456652	0.294013	0.13275
					67.7734	0.456652	0.294013	0.13275
					67.9688	0.418598	0.294013	0.13275
					68.1641	0.418598	0.318514	0.13275
					68.3594	0.456652	0.318514	0.13275
					68.5547	0.418598	0.318514	0.13275
					68.75	0.418598	0.318514	0.13275
					68.9453	0.418598	0.294013	0.13275
					69.1406	0.418598	0.294013	0.13275
					69.3359	0.418598	0.294013	0.13275
					69.5312	0.456652	0.294013	0.13275
					69.7266	0.418598	0.294013	0.13275
					69.9219	0.418598	0.294013	0.13275
					70.1172	0.418598	0.294013	0.13275
					70.3125	0.380543	0.294013	0.13275
					70.5078	0.418598	0.294013	0.13275
					70.7031	0.418598	0.269512	0.13275
					70.8984	0.418598	0.269512	0.13275
					71.0938	0.418598	0.269512	0.13275
					71.2891	0.380543	0.269512	0.13275
					71.4844	0.418598	0.269512	0.13275
					71.6797	0.380543	0.245011	0.13275
					71.875	0.380543	0.269512	0.13275
					72.0703	0.380543	0.269512	0.13275
					72.2656	0.380543	0.245011	0.13275
					72.4609	0.380543	0.269512	0.13275
					72.6562	0.380543	0.269512	0.13275
					72.8516	0.380543	0.245011	0.13275
					73.0469	0.380543	0.245011	0.13275
					73.2422	0.380543	0.245011	0.13275
					73.4375	0.380543	0.245011	0.13275
					73.6328	0.380543	0.245011	0.13275
					73.8281	0.380543	0.245011	0.13275
					74.0234	0.380543	0.245011	0.13275
					74.2188	0.380543	0.269512	0.13275
					74.4141	0.380543	0.269512	0.13275
					74.6094	0.342489	0.245011	0.13275
					74.8047	0.342489	0.245011	0.13275
					75	0.342489	0.245011	0.13275
					75.1953	0.342489	0.245011	0.13275
					75.3906	0.380543	0.245011	0.13275
					75.5859	0.342489	0.245011	0.13275
					75.7812	0.342489	0.245011	0.13275
					75.9766	0.342489	0.245011	0.13275
					76.1719	0.342489	0.245011	0.13275
					76.3672	0.342489	0.245011	0.13275
					76.5625	0.342489	0.245011	0.13275
					76.7578	0.342489	0.245011	0.13275
					76.9531	0.342489	0.245011	0.13275
					77.1484	0.342489	0.22051	0.13275
					77.3438	0.342489	0.22051	0.13275
					77.5391	0.342489	0.245011	0.13275
					77.7344	0.342489	0.245011	0.13275
					77.9297	0.342489	0.245011	0.13275
					78.125	0.342489	0.245011	0.13275
					78.3203	0.342489	0.22051	0.0995629
					78.5156	0.342489	0.196009	0.0995629
					78.7109	0.304435	0.22051	0.0995629
					78.9062	0.304435	0.22051	0.0995629
					79.1016	0.304435	0.22051	0.0995629
					79.2969	0.304435	0.22051	0.0995629
					79.4922	0.342489	0.245011	0.0995629
					79.6875	0.304435	0.22051	0.13275
					79.8828	0.304435	0.22051	0.13275
[truncated: 8 more columns]

[truncated: 4 more sheets: Supplementary Figure5, Supplementary Figure6, Supplementary Figure7, Supplementary Figure8]
